# Supplementary material for: (E)-4-Hy­droxy-2-{[(2-phenyl­eth­yl)iminium­yl]meth­yl}phenolate
Source: Acta Crystallogr Sect E Struct Rep Online. 2012 Jun 13;68(Pt 7):o2075. doi: 10.1107/S1600536812025408 (PMC3393892; doi:10.1107/S1600536812025408)
Supplement: Supplementary file 1 [file e-68-o2075-sup1.cif]

##############################################################################
#                                                                            #
# This CIF contains the data in a paper accepted for publication in          #
# Acta Crystallographica Section E. It conforms to the requirements of       #
# Notes for Authors for Acta Crystallographica Section E, and has been       #
# peer reviewed under the auspices of the IUCr Commission on Journals.       #
#                                                                            #
# Full details of the Crystallographic Information File format               #
# are given in the paper "The Crystallographic Information File (CIF):       #
# a New Standard Archive File for Crystallography" by S. R. Hall, F. H.      #
# Allen and I. D. Brown [Acta Cryst. (1991), A47, 655-685].                  #
#                                                                            #
# The current version of the core CIF dictionary is obtainable from          #
# ftp://ftp.iucr.org/pub/cif_core.dic.                                       #
#                                                                            #
# Software is freely available for graphical display of the structure(s)     #
# in this CIF. For information consult the CIF software page                 #
# http://www.iucr.org/resources/cif/software.                                #
#                                                                            #
# This file may be used for bona fide research purposes within the           #
# scientific community so long as proper attribution is given to the journal # 
# article from which it was obtained.                                        #
#                                                                            #
##############################################################################
data_I
_audit_creation_method     SHELXL-97
_chemical_name_systematic
;
(<i>E</i>)-4-Hydroxy-2-{[(2-phenylethyl)iminiumyl]methyl}phenolate
;
_chemical_name_common     ?
_chemical_formula_moiety     'C15 H15 N O2'
_chemical_formula_sum     'C15 H15 N O2'
_chemical_formula_iupac     'C15 H15 N O2'
_chemical_formula_weight     241.28
_chemical_melting_point     ?
_symmetry_cell_setting     monoclinic
_symmetry_space_group_name_H-M     'P 21/c'
_symmetry_space_group_name_Hall     '-P 2ybc'
loop_
    _symmetry_equiv_pos_site_id
    _symmetry_equiv_pos_as_xyz
    1 x,y,z
    2 -x,1/2+y,1/2-z
    3 -x,-y,-z
    4 x,1/2-y,1/2+z
_cell_length_a     9.5010(19)
_cell_length_b     12.936(3)
_cell_length_c     12.551(4)
_cell_angle_alpha     90
_cell_angle_beta     124.81(2)
_cell_angle_gamma     90
_cell_volume     1266.5(6)
_cell_formula_units_Z     4
_cell_measurement_reflns_used     14042
_cell_measurement_theta_min     2.91
_cell_measurement_theta_max     27.485
_cell_measurement_temperature     170(2)
_exptl_crystal_description     prism
_exptl_crystal_colour     orange
_exptl_crystal_size_max     0.50
_exptl_crystal_size_mid     0.20
_exptl_crystal_size_min     0.20
_exptl_crystal_density_diffrn     1.265
_exptl_crystal_density_meas     ?
_exptl_crystal_density_method     'not measured'
_exptl_crystal_F_000     512
_exptl_absorpt_coefficient_mu     0.084
_exptl_absorpt_correction_type     sphere
_exptl_absorpt_process_details
;
(Dwiggins, 1975)
;
_exptl_absorpt_correction_T_min     0.8614
_exptl_absorpt_correction_T_max     0.8623
_exptl_special_details
;
Spectroscopic data for the title compound: FT---IR by ATR (cm^-1^): 1643 (C\\db
N as intense band), 1496 (Asymmetrical C=C---O...H stretch), 3311 (free
phenolic O---H intense broad band), 3059 (intramolecular hydrogen bonding
N---H...O, as a weak broad band). LC/MS/TOF on HPLC-methanol solution, m/z (%)
calculated: 242.1181 (100); found 242.1175 (100) [M+H]^+^, molecular formula
C~15~H~15~NO~2~. ^1^H NMR (CDCl~3~, 300.1MHz): \d 6.83 (m, H5 and H6), 6.67
(s, H3), 8.12 (s, H7), 3.84 (t, H9), 3.00 (t, H10), 7.19--7.32 (m, H12---H16).
^13^C NMR (CDCl~3~, 75.4MHz): \d 147.5 (C1), 118.4 (C2), 116.6 (C3), 144.0
(C4), 119.9 (C5), 117.6 (C6), 164.5 (C7), 61.1 (C9), 37.3 (C10), 139.3 (C11),
128.9 (C13, C15), 128.5 (C12, C16), 126.4 (C14).
;
_diffrn_ambient_temperature     170(2)
_diffrn_radiation_type     MoK\a
_diffrn_radiation_wavelength     0.71073
_diffrn_radiation_monochromator     graphite
_diffrn_measurement_device_type     'Nonius KappaCCD'
_diffrn_measurement_device     '95mm CCD camera on \k-goniostat'
_diffrn_measurement_method     'CCD rotation images, thick slices'
_diffrn_detector_area_resol_mean     9
_diffrn_reflns_number     15718
_diffrn_reflns_av_R_equivalents     0.0287
_diffrn_reflns_theta_min     4.13
_diffrn_reflns_theta_max     27.51
_diffrn_reflns_theta_full     25.00
_diffrn_measured_fraction_theta_max     0.965
_diffrn_measured_fraction_theta_full     0.983
_diffrn_reflns_limit_h_min     -10
_diffrn_reflns_limit_h_max     12
_diffrn_reflns_limit_k_min     -16
_diffrn_reflns_limit_k_max     16
_diffrn_reflns_limit_l_min     -13
_diffrn_reflns_limit_l_max     13
_refine_special_details
;
Refinement of <i>F</i>^2^ against ALL reflections. The weighted <i>R</i>-factor
<i>wR</i> and goodness of fit <i>S</i> are based on <i>F</i>^2^, conventional
<i>R</i>-factors <i>R</i> are based on <i>F</i>, with <i>F</i> set to zero for
negative <i>F</i>^2^. The threshold expression of <i>F</i>^2^ >
\s(<i>F</i>^2^) is used only for calculating <i>R</i>-factors(gt) <i>etc</i>.
and is not relevant to the choice of reflections for refinement.
<i>R</i>-factors based on <i>F</i>^2^ are statistically about twice as large
as those based on <i>F</i>, and <i>R</i>- factors based on ALL data will be
even larger.
;
_reflns_number_total     2773
_reflns_number_gt     2367
_reflns_threshold_expression     >2\s(I)
_refine_ls_structure_factor_coef     Fsqd
_refine_ls_matrix_type     full
_refine_ls_R_factor_all     0.0498
_refine_ls_R_factor_gt     0.0412
_refine_ls_wR_factor_gt     0.1021
_refine_ls_wR_factor_ref     0.1066
_refine_ls_goodness_of_fit_ref     1.022
_refine_ls_restrained_S_all     1.022
_refine_ls_number_reflns     2773
_refine_ls_number_parameters     163
_refine_ls_number_restraints     0
_refine_ls_hydrogen_treatment     constr
_refine_ls_weighting_scheme     calc
_refine_ls_weighting_details
         'calc w=1/[\s^2^(Fo^2^)+(0.0502P)^2^+0.3688P] where P=(Fo^2^+2Fc^2^)/3'
_atom_sites_solution_hydrogens     geom
_atom_sites_solution_primary     direct
_atom_sites_solution_secondary     difmap
_refine_ls_shift/su_max     0.000
_refine_ls_shift/su_mean     0.000
_refine_diff_density_max     0.245
_refine_diff_density_min     -0.224
_refine_ls_extinction_method     none
_refine_ls_extinction_coef     ?
loop_
    _atom_type_symbol
    _atom_type_description
    _atom_type_scat_dispersion_real
    _atom_type_scat_dispersion_imag
    _atom_type_scat_source
    'C' 'C' 0.0033 0.0016
                         'International Tables Vol C Tables 4.2.6.8 and 6.1.1.4'
    'H' 'H' 0.0000 0.0000
                         'International Tables Vol C Tables 4.2.6.8 and 6.1.1.4'
    'N' 'N' 0.0061 0.0033
                         'International Tables Vol C Tables 4.2.6.8 and 6.1.1.4'
    'O' 'O' 0.0106 0.0060
                         'International Tables Vol C Tables 4.2.6.8 and 6.1.1.4'
_computing_data_collection     'COLLECT (Nonius, 1998)'
_computing_cell_refinement     'HKL SCALEPACK (Otwinowski & Minor 1997)'
_computing_data_reduction     'HKL DENZO/SCALEPACK (Otwinowski & Minor, 1997)'
_computing_structure_solution     'SIR2004 (Burla <i>et al.</i>, 2005)'
_computing_structure_refinement     'SHELXL-97 (Sheldrick, 2008)'
_computing_molecular_graphics     'Ortep-3 for Windows (Farrugia, 1997)'
_computing_publication_material
                                   'WinGX publication routines (Farrugia, 1999)'
loop_
    _atom_site_type_symbol
    _atom_site_label
    _atom_site_fract_x
    _atom_site_fract_y
    _atom_site_fract_z
    _atom_site_U_iso_or_equiv
    _atom_site_thermal_displace_type
    _atom_site_calc_flag
    _atom_site_refinement_flags
    _atom_site_occupancy
    _atom_site_disorder_assembly
    _atom_site_disorder_group
    O O1 0.88467(11) 0.43206(6) 0.61806(8) 0.0320(3) Uani . . 1.000 . -16
    O O4 0.99566(15) 0.00918(7) 0.64559(9) 0.0460(3) Uani . . 1.000 . -16
    N N8 0.75925(13) 0.42202(8) 0.37321(9) 0.0284(3) Uani . . 1.000 . -16
    C C1 0.90916(14) 0.33115(8) 0.62390(11) 0.0245(3) Uani . . 1.000 . -16
    C C2 0.85954(14) 0.27185(8) 0.51050(10) 0.0241(3) Uani . . 1.000 . -16
    C C3 0.88858(15) 0.16354(9) 0.51983(11) 0.0272(3) Uani . . 1.000 . -16
    C C4 0.96636(16) 0.11344(9) 0.63837(11) 0.0290(3) Uani . . 1.000 . -16
    C C5 1.01496(15) 0.17148(9) 0.75028(11) 0.0288(3) Uani . . 1.000 . -16
    C C6 0.98611(15) 0.27637(9) 0.74326(11) 0.0276(3) Uani . . 1.000 . -16
    C C7 0.78312(14) 0.32274(9) 0.38709(11) 0.0256(3) Uani . . 1.000 . -16
    C C9 0.68816(16) 0.47659(9) 0.24949(12) 0.0325(4) Uani . . 1.000 . -16
    C C10 0.52322(16) 0.53653(10) 0.20739(13) 0.0364(4) Uani . . 1.000 . -16
    C C11 0.55332(15) 0.62068(9) 0.30222(11) 0.0314(3) Uani . . 1.000 . -16
    C C12 0.48187(17) 0.61459(12) 0.37397(13) 0.0408(4) Uani . . 1.000 . -16
    C C13 0.51032(18) 0.69276(14) 0.46060(14) 0.0495(5) Uani . . 1.000 . -16
    C C14 0.60966(18) 0.77808(13) 0.47683(14) 0.0470(5) Uani . . 1.000 . -16
    C C15 0.68349(17) 0.78487(10) 0.40787(13) 0.0399(4) Uani . . 1.000 . -16
    C C16 0.65511(16) 0.70707(10) 0.32130(12) 0.0332(4) Uani . . 1.000 . -16
    H H3 0.85445 0.12504 0.44421 0.0326 Uiso . . 1.000 . -16
    H H4 1.03190 -0.01141 0.71879 0.0689 Uiso . . 1.000 . -16
    H H5 1.06841 0.13740 0.83162 0.0345 Uiso . . 1.000 . -16
    H H6 1.01819 0.31299 0.81963 0.0332 Uiso . . 1.000 . -16
    H H7 0.74885 0.28207 0.31297 0.0307 Uiso . . 1.000 . -16
    H H8 0.78653 0.45796 0.44009 0.0341 Uiso . . 1.000 . -16
    H H9A 0.66198 0.42590 0.18137 0.0389 Uiso . . 1.000 . -16
    H H9B 0.77472 0.52552 0.25890 0.0389 Uiso . . 1.000 . -16
    H H10A 0.47519 0.56802 0.12123 0.0437 Uiso . . 1.000 . -16
    H H10B 0.43734 0.48727 0.19847 0.0437 Uiso . . 1.000 . -16
    H H12 0.41353 0.55663 0.36330 0.0490 Uiso . . 1.000 . -16
    H H13 0.46162 0.68769 0.50873 0.0594 Uiso . . 1.000 . -16
    H H14 0.62724 0.83176 0.53491 0.0565 Uiso . . 1.000 . -16
    H H15 0.75308 0.84257 0.42000 0.0479 Uiso . . 1.000 . -16
    H H16 0.70530 0.71235 0.27424 0.0398 Uiso . . 1.000 . -16
loop_
    _atom_site_aniso_label
    _atom_site_aniso_U_11
    _atom_site_aniso_U_22
    _atom_site_aniso_U_33
    _atom_site_aniso_U_12
    _atom_site_aniso_U_13
    _atom_site_aniso_U_23
    O1 0.0424(5) 0.0208(4) 0.0295(4) 0.0003(3) 0.0185(4) -0.0023(3)
    O4 0.0827(8) 0.0218(4) 0.0385(5) 0.0085(5) 0.0376(5) 0.0045(4)
    N8 0.0316(5) 0.0272(5) 0.0248(5) 0.0016(4) 0.0151(4) 0.0004(4)
    C1 0.0234(5) 0.0229(5) 0.0270(6) -0.0020(4) 0.0142(5) -0.0025(4)
    C2 0.0230(5) 0.0248(6) 0.0249(6) -0.0016(4) 0.0140(5) -0.0007(4)
    C3 0.0324(6) 0.0245(6) 0.0272(6) -0.0024(4) 0.0185(5) -0.0041(4)
    C4 0.0374(6) 0.0209(5) 0.0327(6) 0.0000(5) 0.0223(5) -0.0001(4)
    C5 0.0340(6) 0.0269(6) 0.0260(6) -0.0001(5) 0.0175(5) 0.0025(4)
    C6 0.0309(6) 0.0266(6) 0.0242(6) -0.0024(5) 0.0150(5) -0.0034(4)
    C7 0.0250(5) 0.0266(6) 0.0262(6) -0.0006(4) 0.0152(5) -0.0022(4)
    C9 0.0375(7) 0.0311(6) 0.0282(6) 0.0038(5) 0.0184(5) 0.0049(5)
    C10 0.0318(6) 0.0347(7) 0.0327(7) 0.0034(5) 0.0125(5) 0.0044(5)
    C11 0.0253(6) 0.0348(6) 0.0299(6) 0.0077(5) 0.0132(5) 0.0087(5)
    C12 0.0288(6) 0.0540(8) 0.0385(7) 0.0031(6) 0.0185(6) 0.0116(6)
    C13 0.0347(7) 0.0833(12) 0.0348(7) 0.0142(7) 0.0224(6) 0.0074(7)
    C14 0.0340(7) 0.0616(10) 0.0349(8) 0.0144(7) 0.0134(6) -0.0054(6)
    C15 0.0324(7) 0.0371(7) 0.0403(7) 0.0061(5) 0.0149(6) 0.0020(5)
    C16 0.0312(6) 0.0356(7) 0.0342(7) 0.0058(5) 0.0195(5) 0.0065(5)
_geom_special_details
;
Bond distances, angles <i>etc</i>. have been calculated using the rounded
fractional coordinates. All su's are estimated from the variances of the
(full) variance-covariance matrix. The cell e.s.d.'s are taken into account in
the estimation of distances, angles and torsion angles
;
loop_
    _geom_bond_atom_site_label_1
    _geom_bond_atom_site_label_2
    _geom_bond_site_symmetry_1
    _geom_bond_site_symmetry_2
    _geom_bond_distance
    _geom_bond_publ_flag
    O1 C1 . . 1.3206(14) no
    O4 C4 . . 1.3696(16) no
    O4 H4 . . 0.8200 no
    N8 C7 . . 1.2985(16) no
    N8 C9 . . 1.4725(16) no
    N8 H8 . . 0.8600 no
    C1 C6 . . 1.4250(17) no
    C1 C2 . . 1.4389(16) no
    C2 C7 . . 1.4407(16) no
    C2 C3 . . 1.4199(16) no
    C3 C4 . . 1.3872(17) no
    C4 C5 . . 1.4175(17) no
    C5 C6 . . 1.3771(17) no
    C9 C10 . . 1.546(2) no
    C10 C11 . . 1.5148(19) no
    C11 C16 . . 1.406(2) no
    C11 C12 . . 1.406(2) no
    C12 C13 . . 1.394(2) no
    C13 C14 . . 1.390(3) no
    C14 C15 . . 1.394(3) no
    C15 C16 . . 1.3898(19) no
    C3 H3 . . 0.9500 no
    C5 H5 . . 0.9500 no
    C6 H6 . . 0.9500 no
    C7 H7 . . 0.9500 no
    C9 H9A . . 0.9900 no
    C9 H9B . . 0.9900 no
    C10 H10A . . 0.9900 no
    C10 H10B . . 0.9900 no
    C12 H12 . . 0.9500 no
    C13 H13 . . 0.9500 no
    C14 H14 . . 0.9500 no
    C15 H15 . . 0.9500 no
    C16 H16 . . 0.9500 no
loop_
    _geom_angle_atom_site_label_1
    _geom_angle_atom_site_label_2
    _geom_angle_atom_site_label_3
    _geom_angle_site_symmetry_1
    _geom_angle_site_symmetry_2
    _geom_angle_site_symmetry_3
    _geom_angle
    _geom_angle_publ_flag
    C4 O4 H4 . . . 109.00 no
    C7 N8 C9 . . . 123.74(10) no
    C9 N8 H8 . . . 118.00 no
    C7 N8 H8 . . . 118.00 no
    O1 C1 C2 . . . 121.62(10) no
    O1 C1 C6 . . . 121.22(10) no
    C2 C1 C6 . . . 117.17(10) no
    C1 C2 C7 . . . 119.95(10) no
    C1 C2 C3 . . . 120.40(10) no
    C3 C2 C7 . . . 119.64(10) no
    C2 C3 C4 . . . 120.59(11) no
    O4 C4 C3 . . . 119.65(11) no
    C3 C4 C5 . . . 119.21(11) no
    O4 C4 C5 . . . 121.14(10) no
    C4 C5 C6 . . . 121.21(11) no
    C1 C6 C5 . . . 121.41(11) no
    N8 C7 C2 . . . 122.58(11) no
    N8 C9 C10 . . . 111.47(13) no
    C9 C10 C11 . . . 113.07(12) no
    C10 C11 C12 . . . 121.30(13) no
    C10 C11 C16 . . . 120.53(14) no
    C12 C11 C16 . . . 118.18(12) no
    C11 C12 C13 . . . 120.64(15) no
    C12 C13 C14 . . . 120.24(17) no
    C13 C14 C15 . . . 119.97(15) no
    C14 C15 C16 . . . 119.87(15) no
    C11 C16 C15 . . . 121.08(15) no
    C2 C3 H3 . . . 120.00 no
    C4 C3 H3 . . . 120.00 no
    C4 C5 H5 . . . 119.00 no
    C6 C5 H5 . . . 119.00 no
    C1 C6 H6 . . . 119.00 no
    C5 C6 H6 . . . 119.00 no
    N8 C7 H7 . . . 119.00 no
    C2 C7 H7 . . . 119.00 no
    N8 C9 H9A . . . 109.00 no
    N8 C9 H9B . . . 109.00 no
    C10 C9 H9A . . . 109.00 no
    C10 C9 H9B . . . 109.00 no
    H9A C9 H9B . . . 108.00 no
    C9 C10 H10A . . . 109.00 no
    C9 C10 H10B . . . 109.00 no
    C11 C10 H10A . . . 109.00 no
    C11 C10 H10B . . . 109.00 no
    H10A C10 H10B . . . 108.00 no
    C11 C12 H12 . . . 120.00 no
    C13 C12 H12 . . . 120.00 no
    C12 C13 H13 . . . 120.00 no
    C14 C13 H13 . . . 120.00 no
    C13 C14 H14 . . . 120.00 no
    C15 C14 H14 . . . 120.00 no
    C14 C15 H15 . . . 120.00 no
    C16 C15 H15 . . . 120.00 no
    C11 C16 H16 . . . 119.00 no
    C15 C16 H16 . . . 119.00 no
loop_
    _geom_torsion_atom_site_label_1
    _geom_torsion_atom_site_label_2
    _geom_torsion_atom_site_label_3
    _geom_torsion_atom_site_label_4
    _geom_torsion_site_symmetry_1
    _geom_torsion_site_symmetry_2
    _geom_torsion_site_symmetry_3
    _geom_torsion_site_symmetry_4
    _geom_torsion
    _geom_torsion_publ_flag
    C9 N8 C7 C2 . . . . 177.35(15) no
    C7 N8 C9 C10 . . . . 121.46(15) no
    C6 C1 C2 C3 . . . . -0.5(2) no
    C6 C1 C2 C7 . . . . -179.18(14) no
    O1 C1 C6 C5 . . . . -178.71(15) no
    C2 C1 C6 C5 . . . . 1.3(2) no
    O1 C1 C2 C7 . . . . 0.8(2) no
    O1 C1 C2 C3 . . . . 179.54(14) no
    C7 C2 C3 C4 . . . . 178.19(15) no
    C1 C2 C3 C4 . . . . -0.5(2) no
    C3 C2 C7 N8 . . . . -177.33(15) no
    C1 C2 C7 N8 . . . . 1.4(2) no
    C2 C3 C4 C5 . . . . 0.7(2) no
    C2 C3 C4 O4 . . . . -178.96(15) no
    O4 C4 C5 C6 . . . . 179.78(16) no
    C3 C4 C5 C6 . . . . 0.1(3) no
    C4 C5 C6 C1 . . . . -1.1(2) no
    N8 C9 C10 C11 . . . . 62.54(15) no
    C9 C10 C11 C12 . . . . -113.64(16) no
    C9 C10 C11 C16 . . . . 65.94(16) no
    C10 C11 C12 C13 . . . . -179.82(14) no
    C16 C11 C12 C13 . . . . 0.6(2) no
    C10 C11 C16 C15 . . . . 179.90(13) no
    C12 C11 C16 C15 . . . . -0.5(2) no
    C11 C12 C13 C14 . . . . 0.2(2) no
    C12 C13 C14 C15 . . . . -1.0(2) no
    C13 C14 C15 C16 . . . . 1.1(2) no
    C14 C15 C16 C11 . . . . -0.3(2) no
loop_
    _geom_hbond_atom_site_label_D
    _geom_hbond_atom_site_label_H
    _geom_hbond_atom_site_label_A
    _geom_hbond_site_symmetry_A
    _geom_hbond_distance_DH
    _geom_hbond_distance_HA
    _geom_hbond_distance_DA
    _geom_hbond_angle_DHA
    _geom_hbond_publ_flag
    N8 H8 O1 . 0.86 1.90 2.5884(15) 137 yes
    O4 H4 O1 2_746 0.82 1.87 2.6902(15) 176 yes
    C6 H6 O4 2_756 0.95 2.59 3.2818(18) 130 yes
data_global
_journal_date_recd_electronic     2012-06-02
_journal_date_accepted     2012-06-04
_journal_name_full     'Acta Crystallographica, Section E'
_journal_year     2012
_journal_volume     68
_journal_issue      7
_journal_page_first     o2075
_journal_page_last     o2075
_journal_paper_category     QO
_journal_paper_doi     10.1107/S1600536812025408
_journal_coeditor_code     SU2447
_publ_contact_author_name     'Francisco J. Mart\'inez-Mart\'inez^*^'
_publ_contact_author_address
;
      Facultad de Ciencias Qu\'imicas
      Universidad de Colima
      Carretera Coquimatl\'an-Colima
      Coquimatl\'an Colima, M\'exico 28400.
;
_publ_contact_author_email     fjmartin@ucol.mx
_publ_contact_author_fax     ?
_publ_contact_author_phone     ?
_publ_section_title
;
(<i>E</i>)-4-Hydroxy-2-{[(2-phenylethyl)iminiumyl]methyl}phenolate
;
loop_
    _publ_author_name
    _publ_author_address
    "David Ortegon-Reyna"
;     Facultad de Ciencias Qu\'imicas
      Universidad de Colima
      Carretera Coquimatl\'an-Colima
      Coquimatl\'an Colima, Mexico, CP 28400
;
    "Cesar Garcias-Morales"
;     Laboratorio 26, Departamento de Qu\'imica,
      Centro de Investigacion y de Estudios Avanzados del Instituto
 Polit\'ecnico Nacional,
      Av. IPN 2508,
      San Pedro Zacatenco, CP 07360, Mexico, D.F.
;
    "Efren V. Garc\'ia-B\'aez "
;     Departamento de Ciencias-B\'asicas Qu\'imicas
      Unidad Profesional interdisciplinaria de Biotecnologia
      del IPN, Avenida Acueducto s/n, Barrio la Laguna Ticoman,
      CP 07340, GAM, Mexico, D.F.
;
    "Armando Ariza-Castolo"
;     Laboratorio 26, Departamento de Qu\'imica,
      Centro de Investigacion y de Estudios Avanzados del Instituto
 Polit\'ecnico Nacional,
      Av. IPN 2508,
      San Pedro Zacatenco, CP 07360, Mexico, D.F.
;
    "Francisco J. Mart\'inez-Mart\'inez"
;     Facultad de Ciencias Qu\'imicas
      Universidad de Colima
      Carretera Coquimatl\'an-Colima
      Coquimatl\'an Colima, Mexico, CP 28400
;
