# Supplementary material for: (E)-4-Hy­droxy-2-{[(2-phenyl­eth­yl)iminium­yl]meth­yl}phenolate
Source: Acta Crystallogr Sect E Struct Rep Online. 2012 Jun 13;68(Pt 7):o2075. doi: 10.1107/S1600536812025408 (PMC3393892; doi:10.1107/S1600536812025408)
Supplement: Supplementary file 2 [file e-68-o2075-Isup2.hkl]

#
# h,k,l, Fc-squared, Fo-squared, sigma(Fo-squared) and status flag
#
data_I
_shelx_title ' ORTE in P2(1)/n             New: P21/c'
_shelx_refln_list_code          4
_shelx_F_calc_maximum       65.36
_exptl_crystal_F_000       512.00
_reflns_d_resolution_high  0.7730
 
loop_
 _symmetry_equiv_pos_as_xyz
 'x, y, z'
 '-x, y+1/2, -z+1/2'
 '-x, -y, -z'
 'x, -y-1/2, z-1/2'
 
_cell_length_a     9.5010
_cell_length_b    12.9360
_cell_length_c    12.5510
_cell_angle_alpha  90.000
_cell_angle_beta  124.810
_cell_angle_gamma  90.000
 
_shelx_F_squared_multiplier     1.000
 
loop_
 _refln_index_h
 _refln_index_k
 _refln_index_l
 _refln_F_squared_calc
 _refln_F_squared_meas
 _refln_F_squared_sigma
 _refln_observed_status
   3   0   0      123.91       96.97      2.66 o
   4   0   0     1066.17      972.34     12.09 o
   5   0   0      253.28      256.08      3.67 o
   6   0   0      365.72      381.90      6.83 o
   7   0   0        0.00        0.19      0.74 o
   8   0   0      290.16      299.70      5.49 o
   9   0   0      252.60      254.30     13.48 o
   3   1   0        8.86       10.64      0.34 o
   4   1   0       14.84       12.61      0.68 o
   5   1   0       59.19       62.54      0.86 o
   6   1   0       23.56       24.99      0.74 o
   7   1   0      189.50      192.86      2.86 o
   8   1   0        5.56        5.29      0.73 o
   9   1   0        9.90        7.79      2.17 o
   1   2   0        0.24        1.21      0.42 o
   2   2   0       69.75       68.59      0.75 o
   3   2   0      133.48      135.19      1.36 o
   4   2   0      606.83      597.67      5.27 o
   5   2   0       32.05       31.32      0.61 o
   6   2   0       51.92       56.58      1.08 o
   7   2   0        1.18        1.58      0.56 o
   8   2   0       22.95       19.56      0.95 o
   9   2   0        4.43        5.96      3.97 o
   2   3   0      396.01      379.41      3.12 o
   3   3   0        2.70        3.32      0.36 o
   4   3   0      593.67      636.64      5.64 o
   5   3   0       14.06       16.90      0.72 o
   6   3   0       15.20       16.76      0.57 o
   7   3   0       24.63       25.63      0.78 o
   8   3   0       26.37       24.88      1.29 o
   9   3   0        0.16        4.07      3.79 o
   0   4   0      528.70      496.08      5.73 o
   1   4   0        0.06       -0.23      0.23 o
   2   4   0      131.22      135.20      1.43 o
   3   4   0     1581.61     1570.96     12.87 o
   4   4   0       16.91       26.99      0.62 o
   5   4   0       53.34       57.73      1.21 o
   6   4   0      379.01      385.87      3.76 o
   7   4   0       72.11       72.52      1.28 o
   8   4   0        2.49        4.56      1.20 o
   9   4   0        5.81        8.56      2.05 o
   1   5   0      104.56      109.90      1.14 o
   2   5   0       69.97       82.68      1.04 o
   3   5   0       63.89       70.18      0.97 o
   4   5   0        0.05       -0.35      0.35 o
   5   5   0        5.12        5.63      0.45 o
   6   5   0       13.64       14.61      0.66 o
   7   5   0        0.46        1.03      0.48 o
   8   5   0      118.04      116.60      3.01 o
   9   5   0       30.23       28.22      7.61 o
   0   6   0      384.46      392.97      6.05 o
   1   6   0      521.98      574.18      5.31 o
   2   6   0      514.66      558.52      4.83 o
   3   6   0      248.48      246.82      2.76 o
   4   6   0      143.19      138.91      1.52 o
   5   6   0        0.66        1.69      0.51 o
   6   6   0       15.24       13.30      0.62 o
   7   6   0       40.09       37.21      1.66 o
   8   6   0        9.62       10.54      1.36 o
   9   6   0       14.11        9.67      1.83 o
   1   7   0      187.16      201.62      1.94 o
   2   7   0       13.15       14.57      0.59 o
   3   7   0        0.00        0.43      0.39 o
   4   7   0        0.18        0.69      0.47 o
   5   7   0       29.41       26.80      0.71 o
   6   7   0       27.86       31.05      1.01 o
   7   7   0      150.28      157.79      2.81 o
   8   7   0       79.21       75.19      3.30 o
   9   7   0      245.85      257.75      7.87 o
   0   8   0      187.36      176.29      3.26 o
   1   8   0        3.28        7.45      0.54 o
   2   8   0      607.59      635.10      5.82 o
   3   8   0      184.63      193.41      2.46 o
   4   8   0       93.11       91.03      1.32 o
   5   8   0       92.10       94.03      1.38 o
   6   8   0       55.22       52.77      1.53 o
   7   8   0      146.44      149.85      2.76 o
   8   8   0       49.21       47.56      3.13 o
   1   9   0       23.20       30.14      0.77 o
   2   9   0      138.42      147.44      2.25 o
   3   9   0        0.01        0.17      0.58 o
   4   9   0      223.05      229.65      2.62 o
   5   9   0      207.69      197.41      2.53 o
   6   9   0        0.16        1.60      0.68 o
   7   9   0       59.04       61.90      2.27 o
   8   9   0       15.14       15.73      1.96 o
   0  10   0      197.01      210.82      3.13 o
   1  10   0       22.53       21.39      0.84 o
   2  10   0       26.56       26.47      0.83 o
   3  10   0      293.10      285.57      3.48 o
   4  10   0      196.92      191.51      2.59 o
   5  10   0       42.42       47.94      1.34 o
   6  10   0       98.31       93.37      1.89 o
   7  10   0        6.22        8.55      1.89 o
   1  11   0      410.37      398.00      5.05 o
   2  11   0       49.59       35.00      0.93 o
   3  11   0       95.77       91.11      1.97 o
   4  11   0        8.65       10.28      0.79 o
   5  11   0       14.36       14.89      1.02 o
   6  11   0       95.43       94.02      2.95 o
   7  11   0      111.03      119.61      4.69 o
   0  12   0       21.43       13.51      1.91 o
   1  12   0      793.78      796.87     10.17 o
   2  12   0       14.96       11.18      1.22 o
   3  12   0        7.29        6.51      0.84 o
   4  12   0        0.23        0.01      1.01 o
   5  12   0        8.38       10.54      1.09 o
   6  12   0      130.57      145.40      4.78 o
   1  13   0      185.89      167.38      6.01 o
   2  13   0       52.35       65.86      2.10 o
   3  13   0        0.79        1.04      1.33 o
   4  13   0       22.54       24.13      1.79 o
   5  13   0        2.09        1.93      1.15 o
   6  13   0        2.86        3.62      1.26 o
   0  14   0        3.55        6.99      1.69 o
   1  14   0       14.89       19.14      1.54 o
   2  14   0       62.93       59.31      2.35 o
   3  14   0       50.04       53.08      2.24 o
   4  14   0       66.30       64.81      2.73 o
   5  14   0        0.11        1.11      1.75 o
   1  15   0        0.04        0.82      1.12 o
   2  15   0        4.19        5.24      1.23 o
   3  15   0        0.00        1.85      1.47 o
   4  15   0        9.25        9.16      1.43 o
   0  16   0        7.38        8.74      2.96 o
   1  16   0        4.14        4.93      1.51 o
   2  16   0       10.50        3.94      1.50 o
 -10   1   1        2.52        3.54      1.22 o
  -9   1   1       26.76       22.22      1.84 o
  -8   1   1        0.01       -0.43      0.43 o
  -7   1   1        9.86       12.36      0.53 o
  -6   1   1       57.00       52.57      0.86 o
  -5   1   1        2.57        2.64      0.39 o
  -4   1   1       35.30       38.62      0.53 o
   2   1   1      122.33      131.72      1.39 o
   3   1   1      134.54      154.58      1.78 o
   4   1   1        8.08        7.11      0.34 o
   5   1   1      467.36      486.43      5.82 o
   6   1   1       67.39       61.28      1.10 o
   7   1   1      211.41      211.15      2.76 o
   8   1   1       35.59       31.17      1.62 o
   9   1   1        0.02       10.30      2.85 o
 -10   2   1        2.74        5.09      1.48 o
  -9   2   1        0.01        1.59      1.40 o
  -8   2   1       49.00       47.92      1.07 o
  -7   2   1       94.69       95.27      1.36 o
  -6   2   1        0.37        2.19      0.51 o
  -5   2   1      477.73      503.95      3.92 o
  -4   2   1      919.01      911.30      7.40 o
  -3   2   1     3257.63     3093.84     67.74 o
   2   2   1     1151.48     1085.85      9.44 o
   3   2   1      525.57      558.70      4.62 o
   4   2   1      124.78      122.01      1.36 o
   5   2   1      517.28      526.63      4.34 o
   6   2   1        0.05        0.21      0.50 o
   7   2   1       21.71       19.90      0.76 o
   8   2   1       19.77       19.18      1.44 o
   9   2   1        2.46       11.86      4.17 o
 -10   3   1        7.08        7.19      1.22 o
  -9   3   1        0.47        0.40      2.11 o
  -8   3   1        1.97        2.99      0.58 o
  -7   3   1      212.85      211.46      2.27 o
  -6   3   1      222.28      219.39      2.12 o
  -5   3   1       15.39       13.99      0.54 o
  -4   3   1      111.13      111.91      1.26 o
  -3   3   1      437.27      439.76      3.60 o
  -2   3   1      782.08      708.13      5.34 o
  -1   3   1      358.58      321.45      2.68 o
   0   3   1      964.84      888.73      7.95 o
   1   3   1       64.81       91.93      1.39 o
   2   3   1      965.56      930.03      7.94 o
   3   3   1      217.82      229.94      2.35 o
   4   3   1     1548.99     1601.20     16.19 o
   5   3   1       10.42        9.37      0.50 o
   6   3   1        2.01        2.76      0.50 o
   7   3   1        6.69        6.76      0.67 o
   8   3   1        7.23        8.35      1.78 o
   9   3   1        0.33       -1.09      2.45 o
 -10   4   1        8.47        8.86      2.08 o
  -9   4   1       49.87       48.05      3.82 o
  -8   4   1       13.28       12.61      0.66 o
  -7   4   1        4.16        4.92      0.58 o
  -6   4   1      115.43      109.92      1.34 o
  -5   4   1        0.31        1.45      0.33 o
  -4   4   1        0.41       -0.22      0.27 o
  -3   4   1      739.78      740.25      5.92 o
  -2   4   1     1141.10     1115.44      9.01 o
  -1   4   1       47.82       37.29      0.72 o
   0   4   1        2.04        3.47      0.46 o
   1   4   1        7.46        6.68      0.35 o
   2   4   1        3.54        5.05      0.44 o
   3   4   1      921.86      925.70      8.56 o
   4   4   1        4.07        5.51      0.47 o
   5   4   1       11.72        8.09      0.57 o
   6   4   1      107.63      114.41      1.72 o
   7   4   1       38.05       37.08      1.36 o
   8   4   1       30.53       31.84      1.78 o
   9   4   1       23.60       22.49      2.49 o
  -9   5   1        9.43       11.00      1.15 o
  -8   5   1      128.55      117.85      2.26 o
  -7   5   1       34.73       37.50      0.99 o
  -6   5   1        3.27        2.01      0.47 o
  -5   5   1      304.33      333.71      3.18 o
  -4   5   1        0.44        0.75      0.33 o
  -3   5   1      566.63      615.63      5.14 o
  -2   5   1       98.88       95.29      1.38 o
  -1   5   1      197.96      202.31      1.98 o
   0   5   1      330.21      324.96      2.99 o
   1   5   1       36.72       27.81      0.63 o
   2   5   1       23.30       19.97      0.53 o
   3   5   1       29.87       23.89      0.58 o
   4   5   1        2.08        2.79      0.44 o
   5   5   1      201.38      204.07      2.72 o
   6   5   1       83.88       78.86      1.37 o
   7   5   1       15.31       14.85      0.80 o
   8   5   1       39.93       39.00      2.07 o
   9   5   1        0.00       -2.88      2.98 o
  -9   6   1        3.73        0.61      1.30 o
  -8   6   1      186.47      192.97      4.00 o
  -7   6   1       53.54       54.17      1.40 o
  -6   6   1       25.81       27.35      0.72 o
  -5   6   1        1.98        2.80      0.44 o
  -4   6   1        2.72        4.26      0.44 o
  -3   6   1      289.16      337.96      3.25 o
  -2   6   1      938.90     1028.15      8.17 o
   0   6   1       49.23       67.83      1.23 o
   1   6   1       82.88       78.56      0.99 o
   2   6   1       35.46       27.19      0.58 o
   3   6   1       53.16       57.89      0.88 o
   4   6   1       16.60       18.17      0.62 o
   5   6   1       10.53       12.81      0.63 o
   6   6   1       24.86       27.47      0.84 o
   7   6   1        0.89        0.66      0.61 o
   8   6   1        8.14       15.02      1.72 o
  -9   7   1       50.96       55.11      2.33 o
  -8   7   1       17.06       16.74      1.45 o
  -7   7   1        0.02        0.92      0.56 o
  -6   7   1       66.51       61.24      1.13 o
  -5   7   1        6.49        5.43      0.48 o
  -4   7   1        4.79        5.19      0.44 o
  -3   7   1      725.88      772.73      6.69 o
  -2   7   1       14.71       19.19      0.53 o
  -1   7   1     1007.86     1147.39      9.93 o
   0   7   1     1044.94     1172.07     10.20 o
   1   7   1      928.36     1042.92      8.44 o
   2   7   1       78.66       76.46      1.33 o
   3   7   1        0.24        1.62      0.45 o
   4   7   1        7.29        9.54      0.58 o
   5   7   1       18.99       19.52      0.89 o
   6   7   1       23.11       20.77      0.84 o
   7   7   1       50.61       50.47      1.42 o
   8   7   1      178.64      191.37      6.09 o
  -9   8   1       63.64       64.90      4.68 o
  -8   8   1       37.84       37.30      1.89 o
  -7   8   1        0.00        0.80      0.71 o
  -6   8   1       26.67       27.48      1.02 o
  -5   8   1        4.15        7.14      0.73 o
  -4   8   1       12.29       13.98      0.81 o
  -3   8   1      507.42      534.21      4.75 o
  -2   8   1      165.82      180.87      1.85 o
  -1   8   1      788.95      874.04      8.20 o
   0   8   1      260.59      268.99      2.87 o
   1   8   1        7.95        8.09      0.50 o
   2   8   1       15.06       14.71      0.57 o
   3   8   1      154.21      148.84      1.97 o
   4   8   1       12.24       15.16      0.70 o
   5   8   1      244.28      249.16      3.13 o
   6   8   1      317.90      328.61      4.56 o
   7   8   1      133.54      146.87      4.14 o
   8   8   1        8.40        8.34      1.78 o
  -8   9   1       14.57       16.42      2.35 o
  -7   9   1       28.35       28.67      1.15 o
  -6   9   1        9.82        9.64      0.74 o
  -5   9   1       50.51       55.79      1.90 o
  -4   9   1       19.88       20.06      0.70 o
  -3   9   1        1.26        2.18      0.47 o
  -2   9   1       31.89       37.10      0.87 o
  -1   9   1       56.57       54.64      1.13 o
   0   9   1      260.23      258.25      2.39 o
   1   9   1      248.44      248.92      2.62 o
   2   9   1       40.90       42.49      1.04 o
   3   9   1      802.22      838.06      7.25 o
   4   9   1      174.48      173.33      2.67 o
   5   9   1       71.10       71.80      1.76 o
   6   9   1       41.08       40.42      1.22 o
   7   9   1       21.48       20.15      2.14 o
  -8  10   1      130.17      137.76      5.36 o
  -7  10   1        5.05        3.27      1.25 o
  -6  10   1       10.40        9.70      0.89 o
  -5  10   1        3.51        2.46      0.81 o
  -4  10   1      324.19      332.13      3.95 o
  -3  10   1        6.19        6.81      0.68 o
  -2  10   1        7.95       13.45      0.72 o
  -1  10   1      215.39      237.76      2.49 o
   0  10   1       54.65       49.46      1.16 o
   1  10   1       23.88       26.24      0.79 o
   2  10   1      160.17      165.92      2.19 o
   3  10   1      126.51      126.18      2.08 o
   4  10   1      352.26      365.67      4.37 o
   5  10   1      523.40      560.06      7.16 o
   6  10   1       81.31       87.18      2.12 o
   7  10   1        3.38       10.36      1.72 o
  -7  11   1      120.35      127.34      4.80 o
  -6  11   1        0.91        1.50      0.87 o
  -5  11   1        0.05        0.28      0.82 o
  -4  11   1       33.49       25.31      1.02 o
  -3  11   1       65.78       65.32      1.54 o
  -2  11   1       18.33       14.47      0.81 o
  -1  11   1       37.89       35.53      1.01 o
   0  11   1        9.79       14.03      0.75 o
   1  11   1      215.03      199.62      2.61 o
   2  11   1       70.00       62.21      1.51 o
   3  11   1       62.24       63.78      1.86 o
   4  11   1       14.05       14.81      0.96 o
   5  11   1        1.19        3.33      0.96 o
   6  11   1       95.80       97.99      3.35 o
   7  11   1       36.36       35.63      6.14 o
  -7  12   1       23.53       28.39      2.27 o
  -6  12   1        1.61        1.81      1.21 o
  -5  12   1        0.13        1.56      0.80 o
  -4  12   1       19.47       15.28      1.02 o
  -3  12   1      352.29      337.31      4.94 o
  -2  12   1       85.30       70.84      1.90 o
  -1  12   1      666.89      659.41      8.26 o
   0  12   1      191.97      159.25      2.58 o
   1  12   1       95.34       82.82      1.73 o
   2  12   1        0.00       -0.84      0.91 o
   3  12   1       22.26       21.25      1.67 o
   4  12   1        1.05        0.86      0.90 o
   5  12   1       84.07       77.68      2.67 o
   6  12   1       43.27       42.62      2.33 o
  -6  13   1        0.05        0.78      1.43 o
  -5  13   1        9.99       10.23      1.63 o
  -4  13   1       19.43       16.00      1.79 o
  -3  13   1      178.66      174.51      3.63 o
  -2  13   1       31.28       29.45      1.87 o
  -1  13   1       17.12       12.60      1.97 o
   0  13   1        3.41        0.81      1.09 o
   1  13   1      174.94      168.40      3.73 o
   2  13   1       18.91       18.04      1.72 o
   3  13   1       52.88       55.72      2.14 o
   4  13   1        0.71       -0.67      1.17 o
   5  13   1        0.15        1.05      2.03 o
  -5  14   1        2.24        1.26      1.42 o
  -4  14   1       12.95       13.57      2.18 o
  -3  14   1        0.74        1.90      1.26 o
  -2  14   1        0.00       -0.29      1.30 o
  -1  14   1       98.64       81.91      3.27 o
   0  14   1      108.41      101.05      3.05 o
   1  14   1        1.28        2.98      1.08 o
   2  14   1        1.93        3.54      1.33 o
   3  14   1        6.72        7.20      1.70 o
   4  14   1        0.46        0.35      1.71 o
   5  14   1        0.22       -0.54      2.61 o
  -4  15   1        0.18        0.00      1.22 o
  -3  15   1        0.26        1.42      1.19 o
  -2  15   1        0.10        5.41      1.47 o
  -1  15   1        9.93        6.79      1.44 o
   0  15   1        5.79        4.88      1.23 o
   1  15   1        3.88        4.17      2.46 o
   2  15   1        4.09        2.17      1.76 o
   3  15   1        8.16        7.97      1.51 o
  -3  16   1        0.43       -0.68      1.64 o
  -2  16   1        0.00        0.28      2.13 o
  -1  16   1        7.14        8.61      1.47 o
   0  16   1        8.68        7.74      1.38 o
   1  16   1       10.98       14.56      1.99 o
   2  16   1        0.78        1.63      1.38 o
 -10   0   2       89.61       87.26      3.21 o
  -9   0   2      171.14      183.27      3.61 o
  -8   0   2       31.32       33.88      1.02 o
  -7   0   2       30.30       28.71      0.82 o
  -6   0   2        3.54        2.77      0.48 o
  -5   0   2      270.85      310.32      4.40 o
   1   0   2     2316.98     1927.66     28.26 o
   2   0   2      619.06      666.23      8.39 o
   3   0   2       84.86       76.13      1.44 o
   4   0   2      469.31      482.42      6.67 o
   5   0   2      142.32      143.56      2.62 o
   6   0   2      492.31      519.58      8.62 o
   7   0   2       39.59       36.98      2.22 o
   8   0   2       87.16       84.53      4.27 o
   9   0   2       26.77       24.82      2.45 o
 -10   1   2       54.67       47.77      1.96 o
  -9   1   2       39.87       41.58      1.73 o
  -8   1   2       28.54       31.76      0.69 o
  -7   1   2        0.62        1.11      0.40 o
  -6   1   2       11.07       11.71      0.35 o
  -5   1   2     1639.02     1609.96     13.63 o
  -4   1   2      920.96      919.65      9.46 o
  -3   1   2     1255.69     1220.47     22.22 o
   1   1   2      717.16      693.23      7.37 o
   2   1   2       18.32       19.45      0.71 o
   3   1   2        0.32        0.00      0.36 o
   4   1   2      142.47      133.38      1.66 o
   5   1   2      238.35      233.89      3.21 o
   6   1   2      344.37      352.77      4.10 o
   7   1   2        0.30        0.97      1.05 o
   8   1   2        6.83        8.07      2.15 o
   9   1   2        9.15        9.50      1.44 o
 -10   2   2       25.53       28.89      2.34 o
  -9   2   2       20.18       22.01      0.90 o
  -8   2   2       16.58       15.68      0.63 o
  -7   2   2       73.40       73.22      1.03 o
  -6   2   2        1.95        1.19      0.31 o
  -5   2   2     1268.18     1250.26     11.11 o
  -4   2   2       74.58       84.36      1.32 o
  -3   2   2      685.84      701.26      5.39 o
  -2   2   2      623.80      570.91      5.28 o
  -1   2   2      324.84      292.76      3.54 o
   2   2   2      192.80      168.44      1.76 o
   3   2   2      939.89      980.10      8.16 o
   4   2   2      231.64      249.47      2.60 o
   5   2   2       83.44       88.56      1.13 o
   6   2   2        8.15        6.73      0.59 o
   7   2   2       56.01       55.79      1.50 o
   8   2   2       17.92       17.62      2.23 o
 -10   3   2        1.08        0.79      1.21 o
  -9   3   2        0.07        0.94      0.76 o
  -8   3   2        2.55        3.07      0.41 o
  -7   3   2       54.34       54.06      0.78 o
  -6   3   2        4.08        3.01      0.35 o
  -5   3   2      267.06      286.53      2.69 o
  -4   3   2      498.21      488.71      4.46 o
  -2   3   2     1076.30      977.69      7.65 o
  -1   3   2      831.75      781.25      7.32 o
   0   3   2       86.04       99.26      1.10 o
   1   3   2      815.88      817.66      6.31 o
   3   3   2      568.28      598.94      5.05 o
   4   3   2       18.09       22.06      0.59 o
   5   3   2      252.59      255.06      3.07 o
   6   3   2        2.91        2.67      0.59 o
   7   3   2        5.35        6.10      0.84 o
   8   3   2        3.09        0.97      2.61 o
 -10   4   2       42.40       39.76      2.19 o
  -9   4   2       10.57        9.39      2.23 o
  -8   4   2        6.36        5.76      0.43 o
  -7   4   2      100.88      103.57      1.34 o
  -6   4   2       47.95       43.90      1.11 o
  -5   4   2       17.49       12.39      0.42 o
  -4   4   2       61.53       72.59      0.80 o
  -3   4   2        1.23        2.47      0.32 o
  -2   4   2        8.51        9.66      0.32 o
  -1   4   2       11.34       12.10      0.47 o
   0   4   2      120.20      107.92      1.72 o
   1   4   2      485.49      460.64      3.83 o
   2   4   2        3.17        4.80      0.41 o
   3   4   2      686.80      742.29     10.68 o
   4   4   2      694.39      715.16      6.57 o
   5   4   2      105.03      107.95      1.69 o
   6   4   2       35.81       30.25      1.02 o
   7   4   2        0.15        0.96      0.65 o
   8   4   2        0.01        1.79      2.01 o
 -10   5   2       13.70       15.17      4.67 o
  -9   5   2       62.86       66.40      1.91 o
  -8   5   2        9.21       10.20      0.55 o
  -7   5   2       32.29       30.86      0.73 o
  -6   5   2       11.48       11.40      0.47 o
  -5   5   2        1.22        1.03      0.26 o
  -4   5   2     1138.32     1173.14      8.77 o
  -3   5   2        1.53        2.15      0.32 o
  -2   5   2       29.99       37.04      0.64 o
  -1   5   2       16.97       23.96      0.49 o
   0   5   2        2.12        2.59      0.66 o
   1   5   2      632.21      641.51      5.21 o
   2   5   2      320.94      370.67      3.38 o
   3   5   2      287.72      296.01      3.16 o
   4   5   2       26.98       23.79      0.82 o
   5   5   2       73.97       78.96      1.39 o
   6   5   2       59.29       57.89      1.73 o
   7   5   2        9.79        9.45      0.95 o
   8   5   2        0.77        2.77      3.18 o
 -10   6   2       18.52       15.58      1.34 o
  -9   6   2       19.80       17.72      1.20 o
  -8   6   2       11.03       10.16      0.66 o
  -7   6   2        7.69        6.24      0.54 o
  -6   6   2       38.75       34.55      0.68 o
  -5   6   2      251.62      270.66      2.44 o
  -4   6   2       91.10       98.91      1.22 o
  -3   6   2      128.48      138.64      1.37 o
  -2   6   2       31.88       32.65      0.64 o
  -1   6   2       57.70       57.11      0.88 o
   0   6   2      133.13      152.95      1.76 o
   1   6   2       15.71       10.38      0.51 o
   2   6   2       30.44       30.12      0.75 o
   3   6   2      207.24      200.91      2.08 o
   4   6   2       40.82       45.08      0.95 o
   5   6   2        0.43        1.29      0.56 o
   6   6   2       28.83       26.61      1.00 o
   7   6   2       87.17       89.79      2.28 o
   8   6   2        0.39        3.20      1.23 o
  -9   7   2       13.26       17.10      2.25 o
  -8   7   2        3.43        3.35      0.88 o
  -7   7   2        0.04        0.26      0.56 o
  -6   7   2        1.16        1.74      0.43 o
  -5   7   2        3.03        4.69      0.63 o
  -4   7   2      276.09      282.45      2.98 o
  -3   7   2      305.44      321.84      3.05 o
  -2   7   2        1.35        5.19      0.55 o
  -1   7   2      246.09      294.40      2.82 o
   0   7   2       80.11       78.84      1.32 o
   1   7   2      220.33      240.76      2.42 o
   2   7   2      149.28      143.47      1.85 o
   3   7   2        1.35        1.38      0.55 o
   4   7   2      205.60      194.72      2.56 o
   5   7   2      137.48      132.30      2.74 o
   6   7   2      139.45      138.20      2.24 o
   7   7   2       10.13       10.49      1.51 o
   8   7   2        6.26        9.82      3.24 o
  -9   8   2       62.11       54.95      3.38 o
  -8   8   2        7.22        6.25      1.09 o
  -7   8   2       49.47       43.55      1.77 o
  -6   8   2      197.80      205.72      2.36 o
  -5   8   2       28.80       32.57      0.81 o
  -4   8   2       25.37       23.68      0.70 o
  -3   8   2      701.47      757.46      6.24 o
  -2   8   2       12.62       13.78      0.57 o
  -1   8   2        0.03        0.20      0.38 o
   0   8   2      106.64      110.24      1.44 o
   1   8   2      126.10      116.40      1.89 o
   2   8   2      162.27      147.71      1.72 o
   3   8   2      187.85      187.29      2.16 o
   4   8   2       32.88       32.54      1.18 o
   5   8   2      125.50      122.53      2.19 o
   6   8   2      171.08      185.76      2.89 o
   7   8   2       31.83       29.47      2.07 o
  -9   9   2       33.57       33.30      2.58 o
  -8   9   2        1.97        0.73      1.25 o
  -7   9   2        0.19        0.68      1.26 o
  -6   9   2      122.34      117.54      2.51 o
  -5   9   2      393.82      404.33      4.01 o
  -4   9   2       51.33       56.39      1.04 o
  -3   9   2       65.82       68.37      1.44 o
  -2   9   2        0.67        0.45      0.52 o
  -1   9   2        8.60        9.01      0.58 o
   0   9   2        9.04       14.44      0.67 o
   1   9   2       50.31       56.86      1.25 o
   2   9   2       83.62       90.90      1.46 o
   3   9   2       19.94       23.22      0.80 o
   4   9   2      436.35      453.60      4.93 o
   5   9   2       46.73       47.22      1.29 o
   6   9   2        1.72        2.50      0.80 o
   7   9   2        1.25       -0.26      1.53 o
  -8  10   2       49.47       46.27      2.58 o
  -7  10   2       40.33       41.59      1.63 o
  -6  10   2       16.78       14.12      0.97 o
  -5  10   2       39.68       41.10      2.12 o
  -4  10   2       77.30       70.39      1.82 o
  -3  10   2        1.68        2.23      0.62 o
  -2  10   2        1.21       -0.04      0.62 o
  -1  10   2        7.32        8.40      0.63 o
   0  10   2       36.60       38.04      0.91 o
   1  10   2      356.08      343.26      3.65 o
   2  10   2        9.60       10.23      0.91 o
   3  10   2       21.85       25.05      1.20 o
   4  10   2       14.02       15.63      1.16 o
   5  10   2       24.36       22.19      1.11 o
   6  10   2       42.06       45.08      1.86 o
   7  10   2        0.66       -0.21      1.50 o
  -8  11   2       17.87       19.83      2.06 o
  -7  11   2        0.37        2.84      1.31 o
  -6  11   2      104.17       93.74      2.15 o
  -5  11   2      184.24      167.32      3.02 o
  -4  11   2      104.43       97.64      1.90 o
  -3  11   2      137.16      123.93      2.04 o
  -2  11   2       19.31       16.53      0.75 o
  -1  11   2      217.58      214.45      2.80 o
   0  11   2      182.40      185.47      2.37 o
   1  11   2        5.00        3.61      0.62 o
   2  11   2       55.68       50.92      1.24 o
   3  11   2      143.88      153.94      2.52 o
   4  11   2      593.25      624.81      8.50 o
   5  11   2       36.26       37.50      1.66 o
   6  11   2       32.29       31.18      2.27 o
  -7  12   2        0.37        1.08      1.58 o
  -6  12   2       25.44       23.92      1.44 o
  -5  12   2        7.22        2.32      0.86 o
  -4  12   2      165.52      147.43      2.79 o
  -3  12   2      391.61      384.73      5.42 o
  -2  12   2        2.23        4.13      0.90 o
  -1  12   2       67.02       67.78      2.19 o
   0  12   2       52.45       41.16      1.69 o
   1  12   2        3.96        3.45      0.84 o
   2  12   2        1.12        0.67      1.22 o
   3  12   2       30.41       31.96      2.31 o
   4  12   2       19.63       20.74      1.71 o
   5  12   2      159.37      173.01      5.72 o
  -7  13   2        0.12        0.05      1.40 o
  -6  13   2        1.22        2.48      1.44 o
  -5  13   2       12.08       12.11      1.15 o
  -4  13   2        7.25       10.52      1.18 o
  -3  13   2       29.60       27.69      2.43 o
  -2  13   2      253.28      232.73      6.23 o
  -1  13   2       49.76       39.29      2.33 o
   0  13   2       32.78       30.32      2.50 o
   1  13   2       76.17       70.90      2.20 o
   2  13   2       22.08       21.25      1.66 o
   3  13   2        2.53        2.98      1.30 o
   4  13   2        2.25        3.79      1.38 o
   5  13   2        8.08        8.13      1.89 o
  -6  14   2        7.18        6.23      2.15 o
  -5  14   2        1.54        0.19      1.09 o
  -4  14   2       46.71       38.81      2.00 o
  -3  14   2        1.53        4.42      1.33 o
  -2  14   2       22.26       24.71      1.61 o
  -1  14   2        0.88        1.31      1.01 o
   0  14   2       30.37       28.64      1.59 o
   1  14   2       37.89       38.97      1.97 o
   2  14   2       79.85       74.83      2.96 o
   3  14   2        1.83        1.71      1.91 o
   4  14   2       19.96       21.38      1.95 o
  -5  15   2        5.33        5.74      2.10 o
  -4  15   2       15.77       18.94      1.73 o
  -3  15   2       15.20       18.55      1.66 o
  -2  15   2        2.95        4.30      1.26 o
  -1  15   2        0.60       -0.56      1.24 o
   0  15   2        1.45        1.78      1.47 o
   1  15   2       17.35       13.31      1.80 o
   2  15   2       69.87       76.38      3.08 o
   3  15   2       14.11       10.53      1.62 o
  -3  16   2        1.81        2.93      2.12 o
  -2  16   2        0.13       -0.92      1.20 o
  -1  16   2       10.61        6.27      2.05 o
   0  16   2        0.07        0.95      1.31 o
   1  16   2        0.80        0.20      1.62 o
 -11   1   3       18.07       19.25      2.45 o
 -10   1   3       24.57       24.14      1.19 o
  -9   1   3       13.18       12.04      0.84 o
  -8   1   3       38.73       38.93      0.99 o
  -7   1   3        0.40        0.77      0.38 o
  -6   1   3     3139.15     3166.98     70.29 o
  -5   1   3     1018.86      961.81      8.96 o
  -4   1   3      796.64      789.16     11.65 o
  -3   1   3       59.83       48.64      0.57 o
  -1   1   3       31.22       38.76      0.61 o
   0   1   3      228.99      234.01      2.40 o
   1   1   3      818.50      833.27      8.92 o
   2   1   3      404.48      390.69      3.85 o
   3   1   3     1208.60     1217.00     11.05 o
   4   1   3      344.80      332.42      4.32 o
   5   1   3        1.11        2.91      0.63 o
   6   1   3       19.28       17.92      1.34 o
   7   1   3       37.51       31.67      1.62 o
   8   1   3       34.54       35.71      4.22 o
 -11   2   3       12.20       11.70      3.38 o
 -10   2   3       75.11       79.05      3.07 o
  -9   2   3       11.83       10.76      0.56 o
  -8   2   3      410.29      426.55      4.36 o
  -7   2   3      309.01      307.15      3.88 o
  -6   2   3      549.15      547.47      4.56 o
  -5   2   3      841.84      865.88      7.90 o
  -4   2   3      251.69      257.54      2.39 o
  -3   2   3       12.07       13.28      0.25 o
  -2   2   3       47.14       50.94      0.55 o
  -1   2   3      146.80      117.48      1.42 o
   0   2   3       18.27       13.37      0.42 o
   1   2   3      593.14      575.82      5.55 o
   3   2   3      119.87      118.28      1.40 o
   4   2   3       93.72       83.26      1.17 o
   5   2   3       90.26       94.38      1.90 o
   6   2   3        3.25        3.10      0.76 o
   7   2   3       69.42       69.59      1.99 o
   8   2   3       22.88       33.26      3.16 o
 -10   3   3       12.46       11.18      1.41 o
  -9   3   3       25.21       22.91      0.97 o
  -8   3   3        0.00        0.40      0.31 o
  -7   3   3      162.67      155.61      2.04 o
  -6   3   3       96.20      103.57      1.24 o
  -5   3   3        7.42        8.78      0.39 o
  -4   3   3        6.16        7.84      0.32 o
  -3   3   3      446.61      420.32      3.50 o
  -2   3   3      137.22      119.12      1.30 o
  -1   3   3        2.85        8.63      0.39 o
   0   3   3     4272.29     4178.29     85.10 o
   1   3   3      164.55      164.67      1.83 o
   2   3   3      452.88      425.01      4.85 o
   3   3   3        1.11        0.44      0.35 o
   4   3   3        4.27        8.23      0.56 o
   5   3   3       16.43       16.14      0.74 o
   6   3   3        0.58        0.98      0.79 o
   7   3   3        0.05        0.46      1.20 o
   8   3   3        4.32        1.36      2.08 o
 -10   4   3       16.04       15.76      1.21 o
  -9   4   3        6.04        5.94      0.69 o
  -8   4   3       61.47       57.68      1.10 o
  -7   4   3       48.17       47.02      0.76 o
  -6   4   3       18.93       20.15      0.55 o
  -5   4   3       10.06       16.68      0.36 o
  -4   4   3      442.92      437.89      3.50 o
  -3   4   3       67.24       71.30      0.84 o
  -2   4   3       82.47       88.30      1.04 o
  -1   4   3      301.47      287.29      2.61 o
   0   4   3      176.99      192.85      1.95 o
   1   4   3      284.88      273.41      2.64 o
   2   4   3     1096.61     1163.82     11.31 o
   3   4   3       86.10       75.24      1.09 o
   4   4   3      407.25      404.81      4.01 o
   5   4   3       65.48       60.91      1.24 o
   6   4   3        1.63        1.33      0.65 o
   7   4   3        1.96        1.86      1.62 o
   8   4   3        4.11        5.65      2.34 o
 -10   5   3        1.48        0.81      0.88 o
  -9   5   3       38.55       37.42      1.41 o
  -8   5   3       10.96       11.23      0.85 o
  -7   5   3      148.72      157.17      1.80 o
  -6   5   3       75.13       78.59      1.03 o
  -5   5   3        2.12        2.27      0.33 o
  -4   5   3       45.73       41.50      0.64 o
  -3   5   3      135.75      160.36      1.50 o
  -2   5   3     2513.44     2489.68     53.56 o
  -1   5   3      396.48      441.37      4.31 o
   0   5   3      531.29      549.62      4.63 o
   1   5   3      102.86       99.67      1.27 o
   2   5   3       19.82       16.74      0.62 o
   3   5   3      900.50      912.73      9.30 o
   4   5   3      901.39      919.00      8.88 o
   5   5   3      149.31      149.88      2.11 o
   6   5   3        9.03        8.53      0.88 o
   7   5   3       19.04       18.31      2.16 o
   8   5   3       12.44       13.01      2.46 o
 -10   6   3       22.82       19.77      1.44 o
  -9   6   3        0.50       -0.03      1.09 o
  -8   6   3        5.39        5.30      0.52 o
  -7   6   3        1.87        2.04      0.50 o
  -6   6   3       26.37       28.29      0.58 o
  -5   6   3     1173.09     1242.74     10.33 o
  -4   6   3      122.72      122.99      1.29 o
  -3   6   3      122.99      146.32      1.62 o
  -2   6   3       66.90       60.87      0.92 o
  -1   6   3      127.37      143.06      1.58 o
   0   6   3      111.86      100.59      1.12 o
   1   6   3        8.37       10.83      0.48 o
   2   6   3       67.40       57.03      1.18 o
   3   6   3        3.63        2.16      0.56 o
   4   6   3      121.20      107.44      1.64 o
   5   6   3      152.13      148.48      2.42 o
   6   6   3       61.70       60.38      1.50 o
   7   6   3       69.35       71.20      3.47 o
 -10   7   3        3.54        3.09      1.11 o
  -9   7   3        0.66        1.44      1.05 o
  -8   7   3       44.01       41.35      1.45 o
  -7   7   3       28.47       22.53      0.64 o
  -6   7   3       18.01       19.18      0.60 o
  -5   7   3        0.82        1.28      0.34 o
  -4   7   3      282.24      317.80      3.15 o
  -3   7   3     1872.80     1993.91     22.14 o
  -2   7   3        6.78        9.49      0.61 o
  -1   7   3      314.24      343.66      3.14 o
   0   7   3      335.22      335.27      3.36 o
   1   7   3        7.43        9.59      0.51 o
   2   7   3       21.46       19.22      0.64 o
   3   7   3       90.35       96.13      1.63 o
   4   7   3        0.51        0.78      0.61 o
   5   7   3      375.15      392.14      5.11 o
   6   7   3        5.96        6.67      0.82 o
   7   7   3        5.25        2.19      1.63 o
  -9   8   3        2.34        4.56      1.97 o
  -8   8   3        2.17        1.61      0.85 o
  -7   8   3       57.66       57.67      1.18 o
  -6   8   3       58.60       60.00      1.08 o
  -5   8   3      141.67      141.17      2.69 o
  -4   8   3        1.17        1.74      0.46 o
  -3   8   3      144.45      143.30      1.88 o
  -2   8   3       36.43       37.65      0.79 o
  -1   8   3       32.38       38.12      0.96 o
   0   8   3      405.88      397.81      3.76 o
   1   8   3      398.19      386.25      4.25 o
   2   8   3       14.23       12.42      0.74 o
   3   8   3     1648.82     1696.77     27.25 o
   4   8   3       29.89       32.85      1.07 o
   5   8   3       14.37       13.93      0.96 o
   6   8   3        4.84        5.17      1.10 o
   7   8   3        9.94        6.39      2.90 o
  -9   9   3       35.90       33.59      2.49 o
  -8   9   3       55.01       57.29      2.13 o
  -7   9   3        2.48        4.36      0.59 o
  -6   9   3       13.16       17.76      0.93 o
  -5   9   3        0.08        0.23      0.60 o
  -4   9   3        1.47        1.03      0.48 o
  -3   9   3      178.74      183.40      2.07 o
  -2   9   3      329.93      334.15      3.21 o
  -1   9   3     1063.39     1067.51      9.33 o
   0   9   3      415.42      403.99      3.66 o
   1   9   3     2169.61     2190.65     33.05 o
   2   9   3      115.69      114.14      1.76 o
   3   9   3      104.73      105.68      1.92 o
   4   9   3       91.92       94.67      2.69 o
   5   9   3       13.78       11.01      0.86 o
   6   9   3       11.50        8.22      1.25 o
  -9  10   3        0.71       -1.14      1.47 o
  -8  10   3       20.08       24.17      1.92 o
  -7  10   3      273.85      263.83      4.74 o
  -6  10   3       64.27       70.83      1.65 o
  -5  10   3        3.11        3.38      0.74 o
  -4  10   3        1.85        2.65      0.53 o
  -3  10   3        0.22       -0.04      0.52 o
  -2  10   3      185.91      198.69      2.35 o
  -1  10   3       78.50       78.43      2.12 o
   0  10   3      297.05      315.35      4.26 o
   1  10   3     1190.21     1257.41     12.13 o
   2  10   3     1351.73     1439.71     22.80 o
   3  10   3      362.29      386.09      4.63 o
   4  10   3        0.03       -0.40      1.04 o
   5  10   3        0.43       -0.60      0.95 o
   6  10   3        8.35        7.69      1.86 o
  -8  11   3       25.51       25.66      2.91 o
  -7  11   3       18.42       17.84      1.44 o
  -6  11   3        8.60       11.09      1.07 o
  -5  11   3      114.21      103.80      2.06 o
  -4  11   3        0.05        1.93      0.89 o
  -3  11   3      105.52      102.92      2.01 o
  -2  11   3       70.37       59.16      1.15 o
  -1  11   3       62.05       56.49      1.18 o
   0  11   3       10.22       10.64      0.75 o
   1  11   3      161.01      154.25      2.68 o
   2  11   3      146.82      145.42      4.90 o
   3  11   3      182.47      189.57      4.09 o
   4  11   3       44.98       41.81      3.20 o
   5  11   3       13.96       13.14      1.49 o
  -8  12   3        3.40        3.89      1.80 o
  -7  12   3        4.05        3.26      2.13 o
  -6  12   3       50.41       47.52      1.64 o
  -5  12   3        7.26        8.54      1.06 o
  -4  12   3      142.97      139.65      2.51 o
  -3  12   3      130.19      128.55      2.46 o
  -2  12   3        4.32        4.68      0.71 o
  -1  12   3       32.63       32.44      1.10 o
   0  12   3        4.67        5.04      0.98 o
   1  12   3        9.52        8.90      0.97 o
   2  12   3        0.83        3.73      1.72 o
   3  12   3       81.45       70.38      2.20 o
   4  12   3        0.15       -1.37      1.37 o
   5  12   3        9.47       10.63      1.39 o
  -7  13   3       53.26       65.05      3.35 o
  -6  13   3       29.64       32.56      2.21 o
  -5  13   3       89.89       99.29      2.93 o
  -4  13   3       13.12        7.54      1.05 o
  -3  13   3        4.08        4.07      1.04 o
  -2  13   3       29.22       25.51      1.30 o
  -1  13   3        6.68        5.26      1.26 o
   0  13   3       19.64       16.63      1.66 o
   1  13   3        9.77       10.03      1.54 o
   2  13   3       27.81       23.46      1.72 o
   3  13   3        3.35        2.66      1.12 o
   4  13   3        0.66        1.72      1.33 o
  -6  14   3        2.84        3.27      1.90 o
  -5  14   3       56.69       50.68      2.24 o
  -4  14   3       45.65       38.69      2.10 o
  -3  14   3        0.08        0.27      1.26 o
  -2  14   3        1.56        1.31      1.01 o
  -1  14   3       28.68       23.90      1.68 o
   0  14   3        0.21        3.57      1.12 o
   1  14   3        3.69        5.12      1.22 o
   2  14   3        0.88       -0.68      2.00 o
   3  14   3       23.84       25.73      2.01 o
  -5  15   3        3.13        2.55      1.50 o
  -4  15   3        3.50        0.86      1.26 o
  -3  15   3        0.69       -1.26      1.26 o
  -2  15   3        0.64       -0.15      1.31 o
  -1  15   3        9.92       12.08      1.80 o
   0  15   3        3.78        3.48      1.26 o
   1  15   3       24.11       23.94      1.87 o
   2  15   3       31.67       39.28      3.34 o
  -3  16   3        2.38        2.18      1.27 o
  -2  16   3        9.13       13.57      1.91 o
  -1  16   3        7.26        8.19      1.56 o
   0  16   3        0.04       -1.62      1.62 o
   1  16   3        2.69        4.10      4.33 o
 -11   0   4       89.24      104.68     11.17 o
 -10   0   4        5.06        4.39      2.08 o
  -9   0   4       47.63       53.89      2.48 o
  -8   0   4       40.35       42.05      1.23 o
  -7   0   4     1103.43     1100.23     20.84 o
  -6   0   4     1097.05     1120.78     30.97 o
  -5   0   4      340.06      357.76      8.85 o
  -4   0   4      392.48      356.17      6.89 o
  -3   0   4        4.07        7.44      0.46 o
  -2   0   4      268.12      215.34      2.86 o
  -1   0   4     1033.54     1027.57     15.78 o
   0   0   4      545.96      508.90      8.75 o
   1   0   4      467.38      418.41      6.51 o
   2   0   4      249.70      267.14      4.99 o
   3   0   4      162.35      157.92      3.96 o
   4   0   4       86.72       92.74      2.48 o
   5   0   4        0.03       -0.89      1.74 o
   6   0   4       58.58       61.82      2.99 o
 -11   1   4      111.90      109.26      4.67 o
 -10   1   4      199.27      210.08      4.35 o
  -9   1   4       62.08       71.12      1.57 o
  -8   1   4      318.24      315.12      3.50 o
  -7   1   4       49.31       51.21      0.80 o
  -6   1   4      334.50      335.91      3.70 o
  -5   1   4     2768.55     2913.25     66.13 o
  -4   1   4      252.63      231.89      2.20 o
  -3   1   4      682.88      692.06      5.49 o
  -2   1   4       77.08       70.12      0.79 o
  -1   1   4      298.29      253.89      2.63 o
   0   1   4      100.94       88.15      1.06 o
   1   1   4      147.27      134.08      2.06 o
   2   1   4        1.83        0.37      0.46 o
   3   1   4        8.39       10.19      0.83 o
   4   1   4       55.53       57.46      1.23 o
   5   1   4       67.50       69.48      2.05 o
   6   1   4       91.03       90.55      2.12 o
   7   1   4       10.31       11.39      3.49 o
 -11   2   4        6.82        6.71      1.93 o
 -10   2   4        0.00        0.40      1.44 o
  -9   2   4       33.44       32.45      1.09 o
  -8   2   4     1103.77     1164.53     25.87 o
  -7   2   4      326.66      341.24      4.16 o
  -6   2   4       82.56       77.58      0.88 o
  -5   2   4     1003.67      988.90     11.48 o
  -4   2   4       25.51       26.20      0.41 o
  -3   2   4        0.18        1.87      0.26 o
  -1   2   4     2407.52     2492.14     29.86 o
   1   2   4     1583.26     1613.37     15.56 o
   2   2   4     1131.14     1162.73      9.39 o
   3   2   4        0.62        1.75      0.45 o
   4   2   4        1.81        2.86      0.38 o
   5   2   4       89.11       93.75      1.93 o
   6   2   4        0.02        1.16      0.99 o
   7   2   4      109.66      123.68      7.45 o
 -11   3   4        0.18        1.41      2.96 o
 -10   3   4       58.20       51.81      2.00 o
  -9   3   4      236.86      230.91      4.78 o
  -8   3   4       35.82       38.04      0.81 o
  -7   3   4      113.99      114.10      1.23 o
  -6   3   4      219.17      214.57      2.73 o
  -5   3   4      259.97      228.64      2.23 o
  -4   3   4       21.01       22.30      0.47 o
  -3   3   4      211.67      216.75      1.89 o
  -2   3   4     1750.59     1753.09     17.07 o
  -1   3   4      917.64      888.43      7.72 o
   0   3   4      293.10      307.92      3.34 o
   1   3   4     1236.11     1312.34     11.16 o
   2   3   4      315.43      308.37      3.29 o
   3   3   4       52.08       54.84      0.86 o
   4   3   4        0.20        1.14      0.48 o
   5   3   4       10.03       12.27      0.73 o
   6   3   4       29.35       27.66      1.17 o
   7   3   4        1.63        2.19      2.55 o
 -11   4   4        9.69        6.50      2.61 o
 -10   4   4        0.15       -0.65      1.80 o
  -9   4   4       46.05       51.19      0.92 o
  -8   4   4        2.65        3.23      0.29 o
  -7   4   4        2.21        2.96      0.35 o
  -6   4   4       97.67      100.10      1.14 o
  -5   4   4        0.28        0.25      0.21 o
  -4   4   4       46.88       41.67      0.54 o
  -3   4   4       21.31       19.53      0.46 o
  -2   4   4      206.52      227.09      2.27 o
  -1   4   4       40.56       32.97      0.65 o
   0   4   4     1670.72     1887.68     23.25 o
   1   4   4       67.16       54.50      0.91 o
   2   4   4       91.83      107.93      1.79 o
   3   4   4      251.58      268.80      3.34 o
   4   4   4       94.59       85.18      1.60 o
   5   4   4       77.11       78.15      1.59 o
   6   4   4       54.52       46.34      2.27 o
   7   4   4        8.40        6.84      1.71 o
 -10   5   4        1.89        3.51      2.13 o
  -9   5   4        0.28        1.14      0.61 o
  -8   5   4        2.80        2.75      0.58 o
  -7   5   4      533.14      538.19      5.61 o
  -6   5   4       71.44       72.97      1.26 o
  -5   5   4        2.40        2.11      0.27 o
  -4   5   4      208.12      215.46      2.03 o
  -3   5   4      220.65      223.30      2.30 o
  -2   5   4        2.17        3.52      0.38 o
  -1   5   4      252.30      254.23      2.41 o
   0   5   4      106.72      115.49      1.41 o
   1   5   4      172.63      202.36      2.79 o
   2   5   4       24.88       17.65      0.70 o
   3   5   4       14.52       14.29      0.63 o
   4   5   4       42.27       38.25      1.02 o
   5   5   4        0.16        1.57      1.46 o
   6   5   4       16.69       11.73      1.17 o
   7   5   4       67.77       83.65      5.41 o
 -10   6   4        3.30        1.79      1.38 o
  -9   6   4       15.84       11.43      1.20 o
  -8   6   4       23.10       26.18      0.81 o
  -7   6   4        9.56        9.58      0.48 o
  -6   6   4        0.42        1.33      0.42 o
  -5   6   4      268.81      267.05      2.38 o
  -4   6   4       14.64       17.27      0.58 o
  -3   6   4      164.80      166.79      2.09 o
  -2   6   4        6.88        8.16      0.59 o
  -1   6   4       86.64       95.67      1.25 o
   0   6   4      217.34      208.25      2.11 o
   1   6   4       39.14       38.04      0.85 o
   2   6   4       64.38       65.82      1.15 o
   3   6   4        6.56        6.33      0.64 o
   4   6   4       32.73       32.23      1.34 o
   5   6   4      124.10      123.64      2.02 o
   6   6   4        4.51        1.36      1.24 o
   7   6   4        0.03        0.96      1.71 o
 -10   7   4        0.41        0.85      0.93 o
  -9   7   4        0.33       -0.25      0.83 o
  -8   7   4       29.77       29.31      0.86 o
  -7   7   4       32.12       30.87      0.76 o
  -6   7   4       11.74       13.77      0.58 o
  -5   7   4       91.77      107.15      1.27 o
  -4   7   4      231.31      247.01      2.40 o
  -3   7   4      182.84      196.99      1.97 o
  -2   7   4       11.67       14.67      0.59 o
  -1   7   4      143.84      141.70      2.20 o
   0   7   4      131.93      129.80      1.56 o
   1   7   4       46.59       51.43      0.89 o
   2   7   4      668.41      663.37      5.92 o
   3   7   4       81.13       75.92      1.57 o
   4   7   4        5.21        5.36      0.86 o
   5   7   4       51.49       45.33      1.30 o
   6   7   4       22.94       22.59      1.36 o
 -10   8   4        0.78        1.54      1.12 o
  -9   8   4       71.95       64.38      3.27 o
  -8   8   4        0.22        0.96      0.95 o
  -7   8   4       36.64       38.50      0.87 o
  -6   8   4      162.61      176.95      2.46 o
  -5   8   4      289.43      289.46      2.78 o
  -4   8   4      104.81      102.49      1.27 o
  -3   8   4      293.09      278.66      3.27 o
  -2   8   4      779.59      794.31      7.33 o
  -1   8   4        0.23        0.40      0.44 o
   0   8   4       71.62       69.76      1.16 o
   1   8   4        1.99        2.33      0.58 o
   2   8   4      775.74      775.58      7.07 o
   3   8   4       93.80       90.69      1.79 o
   4   8   4      335.99      345.56      5.01 o
   5   8   4        3.84        2.03      0.81 o
   6   8   4      179.69      178.68      5.06 o
  -9   9   4        3.36        3.61      1.11 o
  -8   9   4        4.34        3.86      1.15 o
  -7   9   4      135.86      130.47      1.95 o
  -6   9   4        0.16       -0.54      0.54 o
  -5   9   4        3.05        1.70      0.48 o
  -4   9   4        0.10        0.91      0.57 o
  -3   9   4       25.32       23.43      0.71 o
  -2   9   4       37.69       34.85      0.83 o
  -1   9   4      256.67      258.06      2.69 o
   0   9   4        0.36        1.86      0.66 o
   1   9   4      390.39      406.67      4.10 o
   2   9   4      100.76       95.59      1.64 o
   3   9   4        6.00        4.91      0.97 o
   4   9   4       19.49       17.10      1.36 o
   5   9   4        2.94        3.15      0.92 o
   6   9   4        4.41        8.80      1.52 o
  -9  10   4       10.25       11.34      1.52 o
  -8  10   4        2.34        3.52      1.14 o
  -7  10   4       21.89       28.29      1.30 o
  -6  10   4       53.31       52.95      1.68 o
  -5  10   4       21.06       20.85      0.78 o
  -4  10   4       61.56       56.18      1.12 o
  -3  10   4       45.74       44.00      0.94 o
  -2  10   4        0.77        1.68      0.62 o
  -1  10   4       52.83       51.74      1.11 o
   0  10   4      144.50      145.08      2.23 o
   1  10   4       32.01       32.80      1.06 o
   2  10   4      120.95      115.64      2.08 o
   3  10   4       28.17       29.12      1.10 o
   4  10   4       62.80       61.10      1.93 o
   5  10   4        6.20        4.50      1.19 o
  -8  11   4        7.25        5.30      1.20 o
  -7  11   4       54.05       51.04      1.97 o
  -6  11   4        1.22        3.31      0.81 o
  -5  11   4       28.15       20.97      1.23 o
  -4  11   4      139.03      141.17      2.88 o
  -3  11   4       72.11       71.12      1.61 o
  -2  11   4        0.56        0.13      0.69 o
  -1  11   4       59.13       55.98      1.26 o
   0  11   4       80.82       73.59      1.72 o
   1  11   4      305.44      305.82      5.01 o
   2  11   4       39.10       38.82      1.44 o
   3  11   4        3.99        6.00      1.39 o
   4  11   4        9.55       11.50      1.21 o
   5  11   4        0.19        1.70      1.41 o
  -8  12   4        7.81        9.51      1.47 o
  -7  12   4       30.12       29.43      2.22 o
  -6  12   4      106.45       90.33      2.23 o
  -5  12   4        6.24        8.52      0.91 o
  -4  12   4       34.73       32.75      1.35 o
  -3  12   4       14.30        9.84      0.89 o
  -2  12   4        0.01       -0.70      0.70 o
  -1  12   4        7.21        6.62      0.96 o
   0  12   4       89.35       90.65      2.97 o
   1  12   4        1.85        1.25      1.02 o
   2  12   4       56.59       50.88      1.93 o
   3  12   4       22.88       16.18      2.28 o
   4  12   4        0.18        2.53      1.24 o
  -7  13   4       20.39       26.06      2.09 o
  -6  13   4       71.96       68.32      4.20 o
  -5  13   4       67.88       65.67      2.36 o
  -4  13   4       10.44        7.26      0.98 o
  -3  13   4        0.87        2.62      1.23 o
  -2  13   4        2.10        3.26      1.13 o
  -1  13   4       21.35       22.29      1.45 o
   0  13   4        0.68       -0.01      1.22 o
   1  13   4        1.52       -0.15      1.39 o
   2  13   4        8.45       10.49      1.39 o
   3  13   4        5.17        1.81      1.92 o
   4  13   4        1.99        1.27      1.27 o
  -6  14   4        8.40        7.75      3.58 o
  -5  14   4       23.28       25.93      1.79 o
  -4  14   4        1.57       -0.09      1.13 o
  -3  14   4        8.06        6.89      1.29 o
  -2  14   4        0.05        1.45      1.32 o
  -1  14   4        2.54        4.88      1.51 o
   0  14   4       30.36       27.97      2.49 o
   1  14   4        4.42        5.37      1.37 o
   2  14   4        6.17        8.45      1.45 o
   3  14   4        2.57        1.32      1.52 o
  -5  15   4        1.60        2.95      1.50 o
  -4  15   4       10.88       13.14      1.37 o
  -3  15   4        4.45        6.15      1.52 o
  -2  15   4        0.04        1.87      1.28 o
  -1  15   4       12.94       15.72      1.66 o
   0  15   4        7.24        8.79      1.40 o
   1  15   4       43.30       42.66      2.79 o
  -3  16   4        1.93        4.55      1.80 o
  -2  16   4        0.92        2.13      1.52 o
  -1  16   4       75.08       85.85      3.60 o
 -11   1   5       30.47       35.30      2.33 o
 -10   1   5      148.82      136.99      3.23 o
  -9   1   5      138.95      130.45      4.62 o
  -8   1   5      616.68      636.25     18.87 o
  -7   1   5       83.81       85.58      2.16 o
  -6   1   5      350.76      344.19      5.84 o
  -5   1   5       10.68       13.46      0.31 o
  -4   1   5       21.12       24.73      0.78 o
  -3   1   5     2070.18     2037.35     41.06 o
  -2   1   5        2.14        2.14      0.33 o
  -1   1   5        0.09        1.80      0.44 o
   0   1   5     1004.84      923.31      8.85 o
   1   1   5       92.96       90.10      1.56 o
   2   1   5        0.98        2.07      0.90 o
   3   1   5       46.92       41.46      1.24 o
   4   1   5        4.07        3.08      0.96 o
   5   1   5      164.05      170.11      3.35 o
   6   1   5      191.74      208.76      4.60 o
   7   1   5       25.79       25.02      2.56 o
 -11   2   5       51.46       48.39      3.41 o
 -10   2   5      133.65      132.99      3.84 o
  -9   2   5       14.58       10.49      1.60 o
  -8   2   5      426.14      429.66      8.54 o
  -7   2   5       25.02       25.79      0.62 o
  -6   2   5      221.73      217.54      2.78 o
  -5   2   5       99.44       93.45      1.09 o
  -4   2   5      885.82      911.36      7.13 o
  -3   2   5       94.84      102.26      1.01 o
  -2   2   5      595.28      566.76      4.86 o
  -1   2   5     1740.83     1734.52     20.14 o
   0   2   5       60.34       56.80      1.00 o
   1   2   5      945.33      947.25      7.77 o
   2   2   5        4.40        3.01      0.69 o
   3   2   5       24.65       25.36      0.84 o
   4   2   5      139.09      140.55      2.59 o
   5   2   5      153.41      150.68      3.56 o
   6   2   5       38.27       33.86      1.48 o
   7   2   5       14.11       13.89      3.64 o
 -11   3   5       11.46       17.33      2.91 o
 -10   3   5      406.68      361.26      5.52 o
  -9   3   5       29.82       23.51      1.27 o
  -8   3   5      223.79      230.22      3.56 o
  -7   3   5       13.78        9.46      0.50 o
  -6   3   5        7.54        5.34      0.28 o
  -5   3   5       37.95       32.11      0.45 o
  -4   3   5        0.08        1.51      0.27 o
  -3   3   5      289.14      262.96      2.38 o
  -2   3   5      616.71      655.31      5.98 o
  -1   3   5     1950.10     1979.60     29.44 o
   0   3   5       91.56       81.65      1.10 o
   1   3   5       31.73       42.76      0.95 o
   2   3   5       23.53       26.65      0.72 o
   3   3   5        5.27        4.09      0.69 o
   4   3   5       49.72       49.93      1.18 o
   5   3   5       15.00       13.77      1.04 o
   6   3   5      184.99      180.23      5.91 o
   7   3   5      121.04      112.01      8.80 o
 -11   4   5       59.09       48.61      6.73 o
 -10   4   5       14.96       16.01      2.91 o
  -9   4   5        6.79        6.77      0.55 o
  -8   4   5      134.79      135.53      1.62 o
  -7   4   5      135.21      125.37      1.59 o
  -6   4   5       46.99       46.74      0.72 o
  -5   4   5      281.77      281.50      2.59 o
  -4   4   5       96.56       91.74      0.90 o
  -3   4   5      518.26      539.25      4.99 o
  -2   4   5      114.60      128.20      1.67 o
  -1   4   5      391.87      446.08      4.13 o
   0   4   5       84.67      107.56      1.39 o
   1   4   5       70.22       77.02      1.36 o
   2   4   5       37.19       37.57      1.11 o
   3   4   5      161.35      158.40      1.99 o
   4   4   5       34.64       29.73      1.16 o
   5   4   5        9.57       10.81      1.06 o
   6   4   5       26.99       27.54      2.24 o
   7   4   5       28.97       34.28      2.67 o
 -11   5   5       52.68       57.20      9.69 o
 -10   5   5       18.34       15.23      2.27 o
  -9   5   5       24.59       24.11      0.74 o
  -8   5   5       31.17       32.59      0.68 o
  -7   5   5        0.46        1.23      0.39 o
  -6   5   5      102.47      109.47      1.14 o
  -5   5   5       40.56       31.31      0.60 o
  -4   5   5        7.30        4.95      0.33 o
  -3   5   5       10.73        7.01      0.46 o
  -2   5   5      135.48      150.23      1.58 o
  -1   5   5       10.60       12.90      0.65 o
   0   5   5      104.79      111.15      1.37 o
   1   5   5        0.69        2.30      0.81 o
   2   5   5      151.86      149.42      1.84 o
   3   5   5      109.08      105.87      1.63 o
   4   5   5       16.09       15.43      0.84 o
   5   5   5      127.76      119.14      2.27 o
   6   5   5      108.00       99.42      3.57 o
 -10   6   5       22.26       27.03      1.40 o
  -9   6   5       40.78       37.98      1.52 o
  -8   6   5      146.35      157.79      2.06 o
  -7   6   5        3.81        3.05      0.38 o
  -6   6   5       34.11       34.04      0.69 o
  -5   6   5      210.59      202.59      2.10 o
  -4   6   5        1.41        0.92      0.42 o
  -3   6   5       17.65       27.46      0.65 o
  -2   6   5      142.55      153.19      1.65 o
  -1   6   5      110.48      121.15      1.42 o
   0   6   5        6.20        6.25      0.49 o
   1   6   5       27.96       20.24      0.76 o
   2   6   5      152.44      154.91      2.41 o
   3   6   5      490.15      492.28      6.44 o
   4   6   5      623.73      640.01      8.36 o
   5   6   5       29.58       26.23      1.32 o
   6   6   5       52.91       54.23      2.08 o
 -10   7   5        2.04        1.16      0.82 o
  -9   7   5        0.21        0.52      1.65 o
  -8   7   5        0.61        1.63      0.56 o
  -7   7   5        3.25        5.99      0.54 o
  -6   7   5      150.67      158.61      1.70 o
  -5   7   5       67.69       62.77      0.87 o
  -4   7   5      100.20       99.62      1.16 o
  -3   7   5      129.91      134.17      1.48 o
  -2   7   5       63.88       70.85      1.20 o
  -1   7   5      313.76      324.35      4.01 o
   0   7   5        4.57        6.63      0.52 o
   1   7   5      115.73      109.21      1.50 o
   2   7   5       54.33       50.76      1.22 o
   3   7   5        0.00        0.69      0.79 o
   4   7   5        2.28        2.67      0.94 o
   5   7   5       71.04       65.80      2.42 o
   6   7   5       95.71       85.02      3.28 o
 -10   8   5       22.83       19.97      1.98 o
  -9   8   5        7.64        7.34      1.10 o
  -8   8   5       77.72       78.20      1.73 o
  -7   8   5       23.09       21.83      0.75 o
  -6   8   5       18.07       19.61      0.76 o
  -5   8   5       43.44       40.76      0.85 o
  -4   8   5       40.92       42.31      0.83 o
  -3   8   5      277.67      264.10      2.68 o
  -2   8   5      486.55      490.33      4.28 o
  -1   8   5      385.88      364.81      3.44 o
   0   8   5      207.65      199.05      2.21 o
   1   8   5      223.09      227.14      2.54 o
   2   8   5      151.52      150.55      2.47 o
   3   8   5        2.32        1.42      0.80 o
   4   8   5       34.52       34.22      1.50 o
   5   8   5        5.39        5.05      1.34 o
   6   8   5        5.96        4.69      1.36 o
  -9   9   5      171.32      173.70      6.32 o
  -8   9   5        3.67        4.06      2.80 o
  -7   9   5       41.76       35.92      0.96 o
  -6   9   5        1.56        0.75      0.61 o
  -5   9   5       55.02       57.28      1.21 o
  -4   9   5      373.40      385.23      4.25 o
  -3   9   5      627.07      644.82      6.05 o
  -2   9   5      121.70      118.75      1.55 o
  -1   9   5       36.69       36.64      0.83 o
   0   9   5     1239.15     1261.82     11.59 o
   1   9   5      413.17      428.00      4.68 o
   2   9   5       39.90       39.84      1.22 o
   3   9   5       69.40       69.67      1.83 o
   4   9   5        4.33        4.20      0.91 o
   5   9   5       83.81       83.60      2.87 o
  -9  10   5       78.15       83.05      3.77 o
  -8  10   5       27.68       25.20      1.69 o
  -7  10   5       12.45       13.87      1.05 o
  -6  10   5       29.58       27.32      1.42 o
  -5  10   5       30.66       36.43      1.04 o
  -4  10   5        0.01        0.58      0.65 o
  -3  10   5      188.87      196.37      2.52 o
   0  10   5      111.51      113.21      1.70 o
   1  10   5      178.46      173.68      3.39 o
   2  10   5        2.89        2.53      0.95 o
   3  10   5        0.53       -0.08      0.96 o
   4  10   5        1.30        1.68      1.12 o
   5  10   5       12.66        7.81      1.40 o
  -9  11   5       78.57       62.91      5.56 o
  -8  11   5        4.35        4.71      1.62 o
  -7  11   5        9.91        9.73      1.30 o
  -6  11   5        2.30        2.33      0.78 o
  -5  11   5       25.26       25.00      0.97 o
  -4  11   5       25.74       26.89      1.21 o
  -3  11   5      108.59      114.44      2.77 o
  -2  11   5      102.83       91.84      1.86 o
  -1  11   5       70.59       63.46      1.77 o
   0  11   5      130.63      138.27      2.65 o
   1  11   5       65.39       66.89      2.33 o
   2  11   5       58.18       58.32      2.30 o
   3  11   5       14.46        9.37      1.59 o
   4  11   5        0.94        0.80      1.40 o
  -8  12   5        0.18       -0.40      1.53 o
  -7  12   5       13.35       18.81      2.24 o
  -6  12   5       33.90       28.28      1.39 o
  -5  12   5        6.92        4.68      1.03 o
  -4  12   5       26.06       25.57      1.42 o
  -3  12   5        1.86        0.36      0.92 o
  -2  12   5       43.47       39.39      1.33 o
  -1  12   5        3.89        4.54      1.08 o
   0  12   5        1.30        0.72      1.60 o
   1  12   5        9.31        9.48      1.22 o
   2  12   5        6.07        4.84      1.27 o
   3  12   5        9.17        6.57      1.68 o
   4  12   5       49.54       47.11      2.49 o
  -7  13   5        3.63        6.45      1.64 o
  -6  13   5       88.92       89.45      4.46 o
  -5  13   5        7.16        4.09      0.94 o
  -4  13   5       70.97       60.61      1.86 o
  -3  13   5       10.55       10.73      1.26 o
  -2  13   5       35.48       34.01      1.51 o
  -1  13   5       22.47       21.93      1.33 o
   0  13   5       16.02       20.21      1.90 o
   1  13   5        0.32        1.92      1.64 o
   2  13   5       17.79       15.69      1.52 o
   3  13   5       34.18       28.67      2.01 o
  -6  14   5        0.09       -1.37      1.69 o
  -5  14   5       18.30       12.65      1.62 o
  -4  14   5        0.53        1.77      1.83 o
  -3  14   5       10.56        7.78      1.14 o
  -2  14   5       12.95       11.93      1.74 o
  -1  14   5        4.85        5.20      1.47 o
   0  14   5        0.42        2.07      1.20 o
   1  14   5        0.01       -0.63      1.42 o
   2  14   5       11.16       10.68      2.11 o
  -5  15   5        0.21        2.64      1.75 o
  -4  15   5        0.04       -1.17      1.49 o
  -3  15   5        4.11        4.51      1.31 o
  -2  15   5       31.61       34.57      2.17 o
  -1  15   5       45.36       54.55      4.17 o
   0  15   5       19.06       17.96      2.05 o
   1  15   5        2.77        1.59      1.41 o
 -11   0   6       13.70       18.08      3.04 o
 -10   0   6      407.91      400.09     10.33 o
  -9   0   6       35.88       30.46      1.76 o
  -8   0   6      104.67      104.54      3.21 o
  -7   0   6        7.53        7.62      1.68 o
  -6   0   6      348.09      377.72      7.90 o
  -5   0   6       34.36       46.41      0.94 o
  -4   0   6      337.37      386.25      4.21 o
  -3   0   6     1676.70     1611.51     22.85 o
  -2   0   6      385.18      323.57      3.94 o
  -1   0   6       19.89       24.43      1.19 o
   0   0   6       34.52       32.47      1.58 o
   1   0   6       22.32       17.76      2.23 o
   2   0   6       95.74       91.99      3.67 o
   3   0   6     1459.52     1629.16     43.32 o
   4   0   6      335.14      345.17      9.71 o
   5   0   6        1.39        1.12      2.46 o
   6   0   6        2.73        1.38      2.41 o
 -11   1   6        8.46       10.03      1.65 o
 -10   1   6        2.90        2.03      1.44 o
  -9   1   6       36.02       27.87      1.49 o
  -8   1   6      200.91      212.69      3.50 o
  -7   1   6        1.82        1.62      0.82 o
  -6   1   6      316.02      332.00      4.73 o
  -5   1   6      161.21      181.22      1.52 o
  -4   1   6      206.63      204.61      1.67 o
  -3   1   6      159.98      154.58      1.37 o
  -2   1   6       42.91       59.30      0.73 o
  -1   1   6      266.89      237.79      4.26 o
   0   1   6      227.30      268.94      3.57 o
   1   1   6      296.69      299.35      3.65 o
   2   1   6      421.55      422.23      5.24 o
   3   1   6       15.77       17.64      0.92 o
   4   1   6        3.00        2.76      1.11 o
   5   1   6      109.35      105.28      2.90 o
   6   1   6       40.09       39.22      3.03 o
 -11   2   6       42.82       39.48      3.05 o
 -10   2   6      295.22      288.37      6.17 o
  -9   2   6        5.45        4.80      1.38 o
  -8   2   6       42.83       41.69      1.87 o
  -7   2   6       37.96       41.29      1.68 o
  -6   2   6       46.39       45.49      0.97 o
  -5   2   6      202.88      195.83      1.90 o
  -4   2   6     2344.45     2488.68     41.40 o
  -3   2   6      917.06      903.95      7.74 o
  -2   2   6     2893.54     2882.86     67.61 o
  -1   2   6      583.05      553.26      5.41 o
   0   2   6        6.09        7.80      0.47 o
   1   2   6      205.79      225.18      2.36 o
   2   2   6        0.11        1.66      0.73 o
   3   2   6      104.05      106.74      1.77 o
   4   2   6      250.51      256.36      4.06 o
   5   2   6      150.35      151.10      2.87 o
   6   2   6       12.11        9.51      1.77 o
 -11   3   6       36.51       31.33      3.26 o
 -10   3   6       89.52       88.76      5.25 o
  -9   3   6       93.36       97.14      4.77 o
  -8   3   6      131.18      134.70      1.58 o
  -7   3   6        1.11        1.39      0.30 o
  -6   3   6       28.03       29.36      0.66 o
  -5   3   6      427.08      441.08      3.63 o
  -4   3   6      190.52      175.83      1.62 o
  -3   3   6      172.01      147.71      1.51 o
  -2   3   6     1976.34     2093.62     32.69 o
  -1   3   6      249.13      257.17      2.74 o
   0   3   6      695.58      689.83      6.28 o
   1   3   6        0.91        0.54      0.36 o
   2   3   6      158.87      171.00      2.63 o
   3   3   6       12.16        9.52      0.99 o
   4   3   6       18.78       19.63      1.21 o
   5   3   6        0.06       -0.58      1.13 o
   6   3   6      240.43      242.44      6.63 o
 -11   4   6        8.00        8.83      3.24 o
 -10   4   6        3.10        1.55      1.63 o
  -9   4   6       97.27       86.34      1.71 o
  -8   4   6      172.64      164.72      3.15 o
  -7   4   6      253.59      241.65      2.43 o
  -6   4   6      245.12      235.37      2.30 o
  -5   4   6       18.76       15.14      0.48 o
  -4   4   6       17.50       20.94      0.49 o
  -3   4   6      751.83      871.45      7.31 o
  -2   4   6        0.07        1.08      0.29 o
  -1   4   6       46.61       51.15      0.99 o
   0   4   6        1.55        3.68      0.44 o
   1   4   6        4.86        6.96      0.63 o
   2   4   6       20.80       19.10      0.68 o
   3   4   6       18.04       19.07      0.87 o
   4   4   6       31.41       30.47      1.19 o
   5   4   6       85.76       89.16      2.87 o
   6   4   6       39.46       41.88      3.52 o
 -11   5   6       37.37       31.32      5.17 o
 -10   5   6       30.15       34.90      2.59 o
  -9   5   6       73.82       65.50      1.87 o
  -8   5   6        9.11        9.25      0.36 o
  -7   5   6       10.21       12.61      0.49 o
  -6   5   6       55.94       58.22      0.85 o
  -5   5   6       22.68       19.75      0.49 o
  -4   5   6      103.00      112.43      1.31 o
  -3   5   6       45.86       44.87      0.79 o
  -2   5   6       36.72       33.28      0.90 o
  -1   5   6        0.81       -0.22      0.39 o
   0   5   6       48.59       42.89      0.93 o
   1   5   6       21.59       16.52      0.76 o
   2   5   6       19.12       20.58      0.92 o
   3   5   6      165.55      161.42      3.34 o
   4   5   6       49.55       40.46      1.34 o
   5   5   6       20.00       20.04      1.37 o
   6   5   6        0.01       -2.25      2.25 o
 -11   6   6       15.38        9.05      4.18 o
 -10   6   6        5.49        5.90      1.30 o
  -9   6   6        5.91        5.91      1.52 o
  -8   6   6       15.21       15.00      0.64 o
  -7   6   6        0.80        2.12      0.38 o
  -6   6   6        7.32        7.48      0.39 o
  -5   6   6       11.94       11.38      0.46 o
  -4   6   6       17.58       18.12      0.51 o
  -3   6   6       97.09       96.06      1.47 o
  -2   6   6       45.06       50.57      0.94 o
  -1   6   6       33.23       35.73      0.86 o
   0   6   6       12.39       13.38      0.63 o
   1   6   6       39.78       41.15      1.09 o
   2   6   6       76.81       71.26      1.58 o
   3   6   6       31.36       30.56      1.09 o
   4   6   6       35.96       30.67      1.58 o
   5   6   6       14.73       15.69      1.40 o
 -10   7   6        2.53        4.22      1.22 o
  -9   7   6        4.74        4.17      0.63 o
  -8   7   6       31.04       35.31      0.93 o
  -7   7   6      179.66      188.24      2.51 o
  -6   7   6       81.29       78.07      1.06 o
  -5   7   6       69.07       71.31      1.01 o
  -4   7   6       11.59       11.85      0.63 o
  -3   7   6       42.51       39.75      0.90 o
  -2   7   6        9.77        9.34      0.51 o
  -1   7   6       48.82       45.81      1.08 o
   0   7   6        2.37        1.60      0.54 o
   1   7   6       53.67       53.19      1.19 o
   2   7   6       27.41       26.99      1.09 o
   3   7   6       12.77       13.99      1.00 o
   4   7   6       29.51       29.55      1.79 o
   5   7   6        0.51        1.16      1.73 o
 -10   8   6       18.56       11.47      1.51 o
  -9   8   6       50.86       57.02      1.91 o
  -8   8   6        6.31        4.22      0.62 o
  -7   8   6      291.81      304.44      3.34 o
  -6   8   6       93.60       96.91      1.37 o
  -5   8   6      913.44      937.09      9.67 o
  -4   8   6        7.07        7.71      0.60 o
  -3   8   6       64.43       61.81      1.23 o
  -2   8   6        2.87        3.39      0.60 o
  -1   8   6      267.09      253.55      3.69 o
   0   8   6      135.66      131.75      2.03 o
   1   8   6       25.07       24.39      0.91 o
   2   8   6      173.55      166.11      3.04 o
   3   8   6       22.32       22.31      1.23 o
   4   8   6      108.09      100.81      3.02 o
   5   8   6       37.69       36.21      1.84 o
 -10   9   6        0.03        0.28      0.98 o
  -9   9   6       46.99       47.96      2.28 o
  -8   9   6       91.93       93.58      4.81 o
  -7   9   6       29.43       28.76      0.92 o
  -6   9   6        1.77        1.16      0.58 o
  -5   9   6       85.32       82.53      1.27 o
  -4   9   6      594.90      609.91      6.33 o
  -3   9   6        4.76        2.33      0.67 o
  -2   9   6       52.28       52.27      1.02 o
  -1   9   6       40.48       42.26      0.95 o
   0   9   6      106.11      104.59      1.65 o
   1   9   6       65.14       64.44      2.17 o
   2   9   6       12.83       14.82      1.36 o
   3   9   6        0.06       -0.30      0.97 o
   4   9   6       72.43       70.94      2.47 o
  -9  10   6       65.53       72.51      4.68 o
  -8  10   6        1.65        0.19      1.40 o
  -7  10   6       42.27       46.55      2.08 o
  -6  10   6       23.99       27.15      1.04 o
  -5  10   6      106.41      106.67      2.09 o
  -4  10   6       18.78       21.55      0.99 o
  -3  10   6      170.89      174.80      2.45 o
  -2  10   6        5.19        6.84      0.74 o
  -1  10   6       13.90       12.00      0.79 o
   0  10   6       27.43       26.05      1.11 o
   1  10   6        0.76        1.11      1.15 o
   2  10   6       76.63       79.71      2.71 o
   3  10   6        0.06        0.00      1.01 o
   4  10   6        9.76       13.26      1.41 o
  -9  11   6        0.37        3.32      1.48 o
  -8  11   6        0.41        0.14      1.43 o
  -7  11   6        0.10        1.37      1.09 o
  -6  11   6        9.53        7.76      1.01 o
  -5  11   6       10.61       13.38      1.12 o
  -4  11   6      447.95      458.73      6.26 o
  -3  11   6       28.83       31.30      1.21 o
  -2  11   6       14.07       13.10      0.89 o
  -1  11   6       50.51       49.23      1.41 o
   0  11   6        7.54        6.68      1.14 o
   1  11   6        9.25       12.26      1.16 o
   2  11   6        5.35        4.86      1.15 o
   3  11   6        1.20        0.38      1.60 o
  -8  12   6        0.66        0.32      1.53 o
  -7  12   6        8.22        9.92      1.48 o
  -6  12   6       31.25       31.47      1.55 o
  -5  12   6      109.35      101.25      2.19 o
  -4  12   6       32.53       28.71      1.15 o
  -3  12   6       23.61       27.59      1.13 o
  -2  12   6        7.89        9.85      1.10 o
  -1  12   6       15.18       13.22      1.25 o
   0  12   6        0.80        1.27      1.22 o
   1  12   6       53.27       57.47      2.74 o
   2  12   6       22.76       23.76      2.67 o
   3  12   6       18.51       17.80      1.81 o
  -7  13   6        5.16        5.39      1.80 o
  -6  13   6        2.02        2.87      1.18 o
  -5  13   6        0.14       -0.37      1.56 o
  -4  13   6        2.47        2.75      1.07 o
  -3  13   6        1.90        1.21      1.38 o
  -2  13   6       25.49       25.50      1.48 o
  -1  13   6        1.55        2.30      1.09 o
   0  13   6        2.15        2.40      1.35 o
   1  13   6        2.07        2.73      1.57 o
   2  13   6       71.01       78.02      3.98 o
  -6  14   6        0.30        1.30      1.70 o
  -5  14   6        1.34        5.34      1.70 o
  -4  14   6        5.45        6.60      1.39 o
  -3  14   6       11.19        9.30      1.54 o
  -2  14   6        0.51        2.19      1.28 o
  -1  14   6        1.47       -0.07      1.14 o
   0  14   6        7.73        8.09      1.37 o
   1  14   6        3.20        1.95      1.82 o
  -5  15   6        8.80       10.64      1.81 o
  -4  15   6       18.32       23.11      2.15 o
  -3  15   6        0.69        3.34      1.47 o
  -2  15   6       12.10       11.13      1.59 o
  -1  15   6        6.92        8.21      1.42 o
 -11   1   7        3.64        3.47      1.42 o
 -10   1   7        3.29        3.90      1.18 o
  -9   1   7       15.22       14.77      1.47 o
  -8   1   7        6.38        4.20      0.96 o
  -7   1   7      187.34      199.68      3.35 o
  -6   1   7      678.57      671.78      5.09 o
  -5   1   7      760.09      721.82      6.90 o
  -4   1   7       59.84       54.33      0.69 o
  -3   1   7       13.00       13.48      0.51 o
  -2   1   7       27.93       29.40      0.63 o
  -1   1   7      436.83      438.25      4.73 o
   0   1   7       18.06       21.77      0.93 o
   1   1   7      125.61      124.56      2.55 o
   2   1   7      237.68      247.11      3.73 o
   3   1   7      729.88      766.41     10.56 o
   4   1   7        1.10        1.65      1.01 o
   5   1   7       45.77       51.00      2.93 o
 -11   2   7       73.39       73.61      3.01 o
 -10   2   7      114.61      108.05      3.04 o
  -9   2   7       13.58       13.66      1.32 o
  -8   2   7      248.18      259.70      5.85 o
  -7   2   7      105.19      110.95      1.44 o
  -6   2   7        6.16        6.31      0.63 o
  -5   2   7      666.60      699.40      5.17 o
  -4   2   7      237.52      217.83      1.93 o
  -3   2   7      187.08      189.80      1.95 o
  -2   2   7      121.87      120.49      1.48 o
  -1   2   7        4.27        3.32      0.57 o
   0   2   7       71.08       73.99      1.09 o
   1   2   7      357.01      372.26      3.83 o
   2   2   7       36.51       36.58      1.18 o
   3   2   7       19.77       20.25      1.20 o
   4   2   7      331.36      354.47      6.37 o
   5   2   7       22.71       20.90      2.04 o
 -11   3   7        2.90        1.70      1.57 o
 -10   3   7       28.07       31.89      2.57 o
  -9   3   7        6.94        4.53      1.51 o
  -8   3   7       21.21       19.22      1.99 o
  -7   3   7      167.68      173.89      3.24 o
  -6   3   7       52.23       51.53      0.96 o
  -5   3   7       77.18       63.51      0.94 o
  -4   3   7      929.29      871.01      7.20 o
  -3   3   7      665.06      726.18      6.37 o
  -2   3   7      128.44      127.22      1.42 o
  -1   3   7      714.18      756.46      7.81 o
   0   3   7        4.84        4.56      0.68 o
   1   3   7        3.81        3.11      0.60 o
   2   3   7        0.21       -0.23      0.64 o
   3   3   7       16.27       15.37      1.03 o
   4   3   7      116.45      120.75      4.99 o
   5   3   7        0.27        0.20      1.84 o
 -11   4   7       20.74       15.61      3.00 o
 -10   4   7       33.43       31.16      2.72 o
  -9   4   7       23.35       23.34      0.72 o
  -8   4   7       23.50       22.23      0.71 o
  -7   4   7        4.02        4.48      0.25 o
  -6   4   7      565.39      540.16      4.85 o
  -5   4   7        0.37        0.40      0.27 o
  -4   4   7        9.35        5.43      0.35 o
  -3   4   7        7.20       13.01      0.38 o
  -2   4   7        3.51        6.83      0.44 o
  -1   4   7       58.65       73.55      1.24 o
   0   4   7      178.76      190.19      2.01 o
   1   4   7       13.06       12.63      0.55 o
   2   4   7        3.47        4.88      0.44 o
   3   4   7       50.84       44.75      1.39 o
   4   4   7       15.47       14.12      1.87 o
   5   4   7        0.43       -0.31      1.79 o
 -11   5   7       15.13       17.06      4.36 o
 -10   5   7       14.52        9.85      1.86 o
  -9   5   7       38.29       30.80      1.08 o
  -8   5   7      216.23      222.68      2.55 o
  -7   5   7       35.49       37.46      0.74 o
  -6   5   7       32.50       28.11      0.67 o
  -5   5   7       19.17       13.62      0.46 o
  -4   5   7       34.12       32.11      0.84 o
  -3   5   7       48.68       35.72      0.63 o
  -2   5   7        7.01        3.44      0.51 o
  -1   5   7       45.97       47.93      1.03 o
   0   5   7       15.59       17.65      0.78 o
   1   5   7        9.65       10.73      0.69 o
   2   5   7        0.00        0.56      0.54 o
   3   5   7        3.51        2.69      0.96 o
   4   5   7      125.20      112.62      2.60 o
   5   5   7       10.02       10.89      1.29 o
 -11   6   7       56.77       74.28      6.54 o
 -10   6   7       29.43       35.25      1.74 o
  -9   6   7        3.92        4.29      0.43 o
  -8   6   7       53.04       48.33      0.74 o
  -7   6   7      481.88      510.77      4.29 o
  -6   6   7      743.65      767.40      6.81 o
  -5   6   7      596.13      600.98      4.82 o
  -4   6   7      187.86      178.89      2.00 o
  -3   6   7        7.37        5.30      0.43 o
  -2   6   7        5.37        6.81      0.55 o
  -1   6   7      102.33      103.52      2.54 o
   0   6   7       61.46       64.59      1.54 o
   1   6   7      196.87      176.05      2.54 o
   2   6   7      282.32      271.52      4.00 o
   3   6   7        1.66        1.09      0.88 o
   4   6   7        2.03        2.71      1.17 o
   5   6   7       16.11       16.59      1.59 o
 -10   7   7        0.09        1.56      1.43 o
  -9   7   7       48.95       43.99      1.41 o
  -8   7   7        2.25        3.78      0.68 o
  -7   7   7      446.95      471.07      4.73 o
  -6   7   7        0.66        0.24      0.42 o
  -5   7   7      109.85      109.20      1.34 o
  -4   7   7      326.67      321.36      2.98 o
  -3   7   7        4.31        3.74      0.44 o
  -2   7   7        3.52        5.04      0.52 o
  -1   7   7      270.90      254.72      2.96 o
   0   7   7      361.21      331.21      4.40 o
   1   7   7       23.20       19.88      0.95 o
   2   7   7        1.96        2.47      1.04 o
   3   7   7        0.00       -0.77      0.77 o
   4   7   7       55.49       50.73      2.13 o
 -10   8   7       79.78       92.98      4.48 o
  -9   8   7      129.89      138.40      5.95 o
  -8   8   7       25.66       28.55      0.91 o
  -7   8   7      138.95      143.07      1.85 o
  -6   8   7      313.50      332.76      3.44 o
  -5   8   7      235.14      255.17      2.68 o
  -4   8   7      661.26      659.42      6.33 o
  -3   8   7       22.17       20.32      0.71 o
  -2   8   7       28.12       25.69      0.72 o
  -1   8   7       45.59       42.03      1.41 o
   0   8   7        1.76        1.98      0.73 o
   1   8   7       21.99       16.47      1.59 o
   2   8   7       56.16       52.62      1.94 o
   3   8   7       51.66       51.95      3.57 o
   4   8   7        0.05        0.83      1.26 o
 -10   9   7        0.01        0.02      2.06 o
  -9   9   7        2.49        5.18      1.16 o
  -8   9   7       23.10       23.17      1.40 o
  -7   9   7      180.84      182.29      3.32 o
  -6   9   7      116.70      111.86      1.78 o
  -5   9   7       35.64       33.76      0.91 o
  -4   9   7      390.90      395.34      4.01 o
  -3   9   7      858.94      881.59      8.41 o
  -2   9   7      832.31      817.66      7.97 o
  -1   9   7      112.33      114.37      2.00 o
   0   9   7      148.16      140.79      2.81 o
   1   9   7       24.08       25.59      2.92 o
   2   9   7        3.18        2.70      1.00 o
   3   9   7       15.40       18.74      2.25 o
   4   9   7        4.78        4.20      1.67 o
  -9  10   7       19.52       19.68      1.51 o
  -8  10   7       30.36       36.84      1.95 o
  -7  10   7       12.07       16.83      1.50 o
  -6  10   7       91.88       93.11      1.99 o
  -5  10   7     1262.73     1365.41     16.85 o
  -4  10   7     1166.09     1206.30     19.10 o
  -3  10   7        0.75        1.50      0.70 o
  -2  10   7       48.09       39.03      1.06 o
  -1  10   7       48.84       48.49      1.34 o
   0  10   7        4.43        4.14      1.50 o
   1  10   7        0.69        2.06      1.39 o
   2  10   7        2.56        1.94      1.39 o
   3  10   7       34.72       41.17      2.62 o
  -9  11   7        0.12       -0.01      2.28 o
  -8  11   7        4.62        4.91      1.76 o
  -7  11   7       88.82       90.97      3.92 o
  -6  11   7      187.78      195.68      3.68 o
  -5  11   7        9.01       12.73      0.93 o
  -4  11   7       11.37       12.97      0.99 o
  -3  11   7       66.59       63.87      1.77 o
  -2  11   7        5.81        5.86      0.83 o
  -1  11   7       43.12       47.63      2.51 o
   0  11   7       22.76       25.14      2.50 o
   1  11   7        2.87        2.13      1.79 o
   2  11   7       34.32       36.22      2.48 o
   3  11   7       16.95       21.06      1.99 o
  -8  12   7        5.99        6.63      1.32 o
  -7  12   7       11.97       12.22      1.61 o
  -6  12   7        5.44        5.49      1.40 o
  -5  12   7        5.68        4.89      0.98 o
  -4  12   7        2.93        2.82      0.81 o
  -3  12   7        0.00       -0.09      0.80 o
  -2  12   7        3.95        3.87      1.16 o
  -1  12   7        0.16        0.44      1.07 o
   0  12   7      153.43      165.76      7.83 o
   1  12   7       38.10       42.22      2.70 o
   2  12   7       53.51       54.53      3.34 o
  -7  13   7        0.62       -1.40      2.46 o
  -6  13   7       15.75       11.16      1.72 o
  -5  13   7        9.65        9.88      1.41 o
  -4  13   7       12.80       12.33      1.49 o
  -3  13   7        1.43        1.43      1.19 o
  -2  13   7        1.86        2.99      1.30 o
  -1  13   7       29.75       28.53      2.54 o
   0  13   7       16.24       13.72      1.76 o
   1  13   7        8.17       10.77      1.85 o
  -6  14   7       27.14       26.07      2.46 o
  -5  14   7        0.75        0.37      1.31 o
  -4  14   7       12.28       11.25      1.57 o
  -3  14   7        1.52        1.07      1.23 o
  -2  14   7        7.51        6.19      1.33 o
  -1  14   7        0.95        0.58      1.46 o
   0  14   7        4.58        6.70      1.58 o
  -4  15   7       20.76       14.25      2.36 o
  -3  15   7        0.01        1.07      2.40 o
  -2  15   7       42.94       57.31      3.96 o
 -12   0   8        4.19        5.53      3.13 o
 -11   0   8       27.66       24.44      5.29 o
 -10   0   8        5.66        7.94      1.61 o
  -9   0   8      270.86      284.35      6.79 o
  -8   0   8      362.48      349.76      8.37 o
  -7   0   8       43.34       49.17      2.20 o
  -6   0   8        0.79        1.79      0.37 o
  -5   0   8        1.12        0.05      0.35 o
  -4   0   8       17.41       18.21      1.02 o
  -3   0   8      118.65      122.54      3.22 o
  -2   0   8        9.47       12.76      0.92 o
  -1   0   8     1341.99     1352.72     18.41 o
   1   0   8     1630.11     1616.15     45.75 o
   2   0   8      117.44      114.33      6.89 o
   4   0   8       40.78       35.83      2.86 o
   5   0   8        0.11       -2.17      2.25 o
 -12   1   8        5.83        4.96      2.45 o
 -11   1   8        7.10       14.62      5.12 o
 -10   1   8       73.91       72.50      2.42 o
  -9   1   8       20.05       21.67      1.53 o
  -8   1   8        8.96        8.42      1.04 o
  -7   1   8       59.68       65.24      0.77 o
  -6   1   8       78.12       79.62      0.81 o
  -5   1   8       58.93       55.79      0.70 o
  -4   1   8       11.47       21.02      0.52 o
  -3   1   8        6.34        5.79      0.41 o
  -2   1   8      511.98      471.89      4.83 o
  -1   1   8      605.91      582.17      5.63 o
   0   1   8      173.62      175.40      4.10 o
   1   1   8      466.32      497.48      6.32 o
   2   1   8       26.11       22.08      1.66 o
   3   1   8      183.18      181.33      4.53 o
   4   1   8        9.34        6.78      1.56 o
   5   1   8        0.66        0.54      1.79 o
 -12   2   8        0.38       -0.40      3.13 o
 -11   2   8        6.02        5.01      1.79 o
 -10   2   8        1.23        2.57      1.42 o
  -9   2   8        1.03       -0.03      1.35 o
  -8   2   8       85.96       87.97      2.22 o
  -7   2   8       32.26       38.41      0.90 o
  -6   2   8      179.73      187.13      2.05 o
  -5   2   8      323.94      305.55      2.54 o
  -4   2   8       14.97       15.40      0.42 o
  -3   2   8       35.10       29.77      0.67 o
  -2   2   8        5.06        5.30      0.44 o
  -1   2   8        2.23        3.63      0.36 o
   0   2   8        0.54        1.84      0.54 o
   1   2   8      193.09      201.95      3.17 o
   2   2   8      258.87      248.98      4.24 o
   3   2   8       52.99       52.14      2.36 o
   4   2   8        1.23        2.57      1.29 o
   5   2   8       14.00       14.47      1.61 o
 -11   3   8       19.08       19.24      1.87 o
 -10   3   8        0.66        1.78      1.25 o
  -9   3   8        9.95        8.56      1.40 o
  -8   3   8      144.36      140.47      1.69 o
  -7   3   8       19.52       17.64      0.61 o
  -6   3   8        1.22        1.02      0.29 o
  -5   3   8      449.74      464.59      3.85 o
  -4   3   8      142.15      158.95      1.59 o
  -3   3   8      338.25      327.52      3.16 o
  -2   3   8       23.26       30.28      0.74 o
  -1   3   8      261.73      272.55      3.18 o
   0   3   8       12.96       13.29      1.02 o
   1   3   8       16.42       15.60      0.78 o
   2   3   8       10.51        9.11      1.30 o
   3   3   8       13.29       11.52      1.15 o
   4   3   8       66.36       62.04      2.65 o
   5   3   8       77.32       72.55      3.25 o
 -11   4   8       22.44       19.77      2.55 o
 -10   4   8        9.17        7.62      2.64 o
  -9   4   8       37.77       37.79      2.78 o
  -8   4   8       68.90       69.97      1.46 o
  -7   4   8      429.20      441.58      4.45 o
  -6   4   8      102.07      107.15      1.52 o
  -5   4   8      369.55      384.98      3.69 o
  -4   4   8      101.22      103.60      1.35 o
  -3   4   8      454.92      481.05      4.59 o
  -2   4   8       19.34       17.21      0.68 o
  -1   4   8       13.56       12.93      0.98 o
   0   4   8        0.03        0.61      0.61 o
   1   4   8        2.08        1.34      0.53 o
   2   4   8        1.93        3.64      0.89 o
   3   4   8        5.24        6.20      1.29 o
   4   4   8        0.74       -0.04      1.45 o
 -11   5   8        2.72        3.01      2.53 o
 -10   5   8        6.62        4.55      2.40 o
  -9   5   8       16.12       17.06      1.31 o
  -8   5   8       67.12       61.82      0.83 o
  -7   5   8       31.07       34.59      0.63 o
  -6   5   8       14.59       11.43      0.57 o
  -5   5   8        3.72        5.87      0.66 o
  -4   5   8       73.57       69.44      1.03 o
  -3   5   8       20.08       18.95      0.69 o
  -2   5   8      115.70      137.72      1.94 o
  -1   5   8       16.44       16.44      0.73 o
   0   5   8        0.03        1.52      0.77 o
   1   5   8      166.18      150.15      3.78 o
   2   5   8       10.28       11.20      0.64 o
   3   5   8        1.77        1.83      1.03 o
   4   5   8        3.57        3.30      1.22 o
 -11   6   8        6.57        6.79      3.97 o
 -10   6   8       29.37       27.90      1.72 o
  -9   6   8       91.73       87.99      4.03 o
  -8   6   8       53.64       46.16      1.27 o
  -7   6   8       54.81       50.19      0.97 o
  -6   6   8        0.03        1.25      0.47 o
  -5   6   8        7.41        6.52      0.49 o
  -4   6   8        4.84        3.69      0.41 o
  -3   6   8      131.74      127.96      1.50 o
  -2   6   8        5.05       10.04      0.67 o
  -1   6   8        1.87        1.75      0.62 o
   0   6   8        0.45        1.14      0.74 o
   1   6   8      112.74       97.08      2.21 o
   2   6   8       21.81       15.56      1.65 o
   3   6   8       44.64       39.16      1.83 o
   4   6   8        0.06       -1.16      1.16 o
 -11   7   8        3.58        5.88      3.24 o
 -10   7   8        1.17        3.95      2.71 o
  -9   7   8       75.14       81.52      2.87 o
  -8   7   8       94.68       95.47      2.08 o
  -7   7   8      231.97      241.10      2.39 o
  -6   7   8        0.43        0.37      0.40 o
  -5   7   8      171.86      170.05      1.96 o
  -4   7   8      179.98      178.72      1.96 o
  -3   7   8       88.85       88.67      1.28 o
  -2   7   8       33.99       30.53      0.86 o
  -1   7   8        9.48        9.11      0.83 o
   0   7   8       84.38       78.52      2.85 o
   1   7   8      112.14      103.23      3.82 o
   2   7   8        8.91        9.17      1.08 o
   3   7   8       14.15       10.80      1.23 o
   4   7   8        0.81        2.47      1.24 o
 -10   8   8        0.27        3.59      2.90 o
  -9   8   8      314.49      332.49      8.45 o
  -8   8   8        1.70        2.79      1.35 o
  -7   8   8       24.67       22.86      0.74 o
  -6   8   8      476.96      483.36      5.25 o
  -5   8   8        2.49        3.94      0.57 o
  -4   8   8       18.73       15.30      0.66 o
  -3   8   8       18.90       20.71      0.74 o
  -2   8   8       40.45       29.86      1.54 o
  -1   8   8       48.86       41.53      1.49 o
   0   8   8       32.33       25.87      1.44 o
   1   8   8       19.75       17.82      1.64 o
   2   8   8       20.73       20.70      1.31 o
   3   8   8       92.75       98.71      3.77 o
 -10   9   8        0.36        1.78      1.59 o
  -9   9   8        2.75        2.23      1.05 o
  -8   9   8       51.46       45.79      3.09 o
  -7   9   8      300.23      331.13      5.53 o
  -6   9   8       32.95       36.57      1.26 o
  -5   9   8        1.50        1.40      0.64 o
  -4   9   8        4.52        2.14      0.73 o
  -3   9   8       46.69       52.97      1.22 o
  -2   9   8        7.02        7.42      0.71 o
  -1   9   8        0.79        1.19      0.87 o
   0   9   8        9.01       10.72      1.41 o
   1   9   8       68.74       60.11      2.26 o
   2   9   8       31.91       27.59      1.51 o
   3   9   8        4.49        4.62      1.12 o
  -9  10   8       14.29       15.24      2.36 o
  -8  10   8        7.12        6.14      1.42 o
  -7  10   8       24.89       32.30      2.70 o
  -6  10   8        7.96        9.89      0.81 o
  -5  10   8        0.71        1.87      0.68 o
  -4  10   8      151.75      152.05      2.13 o
  -3  10   8        5.03        5.25      0.97 o
  -2  10   8       21.66       25.27      1.15 o
  -1  10   8        0.63        0.67      1.09 o
   0  10   8        2.67        2.97      1.36 o
   1  10   8        0.15       -0.01      1.42 o
   2  10   8        0.43        2.43      1.84 o
  -9  11   8        1.29        1.51      1.22 o
  -8  11   8       93.15       90.07      4.07 o
  -7  11   8      332.04      347.94     13.07 o
  -6  11   8       61.87       59.53      2.30 o
  -5  11   8       49.54       48.79      1.83 o
  -4  11   8       58.67       58.87      1.79 o
  -3  11   8       19.56       14.79      1.24 o
  -2  11   8       82.46       81.85      3.12 o
  -1  11   8        0.51        0.51      1.26 o
   0  11   8        8.54       10.77      1.83 o
   1  11   8       12.49       10.44      2.17 o
   2  11   8      210.71      251.94      7.20 o
  -8  12   8       68.00       64.14      5.96 o
  -7  12   8        0.32        2.63      2.42 o
  -6  12   8       32.21       26.83      1.78 o
  -5  12   8        0.01       -0.10      1.05 o
  -4  12   8        4.16        4.80      1.14 o
  -3  12   8       14.38       12.36      1.47 o
  -2  12   8        1.69        1.84      1.19 o
  -1  12   8        7.34        6.38      1.85 o
   0  12   8      254.76      299.25      8.75 o
   1  12   8       31.67       31.96      2.23 o
  -7  13   8        1.53       -1.01      2.26 o
  -6  13   8        1.01        1.66      3.19 o
  -5  13   8        0.95        0.27      1.18 o
  -4  13   8       26.64       24.56      1.55 o
  -3  13   8        6.07        4.84      1.65 o
  -2  13   8       16.19       17.38      1.77 o
  -1  13   8       69.32       67.39      3.06 o
   0  13   8       48.92       56.18      2.78 o
  -5  14   8        0.61       -0.96      1.50 o
  -4  14   8        2.99        4.05      1.54 o
  -3  14   8        8.02        9.94      1.75 o
  -2  14   8        5.00        9.54      2.97 o
 -12   1   9        6.45        5.16      2.59 o
 -11   1   9        2.45        1.81      1.32 o
 -10   1   9       88.97       86.97      2.69 o
  -9   1   9       19.76       19.69      1.53 o
  -8   1   9      189.83      186.40      3.45 o
  -7   1   9        1.28        1.85      0.28 o
  -6   1   9        0.88        0.40      0.28 o
  -5   1   9        4.55        5.36      0.40 o
  -4   1   9      186.15      193.66      1.92 o
  -3   1   9      370.94      373.10      3.39 o
  -2   1   9        3.57        3.40      0.64 o
  -1   1   9      361.65      360.55      4.12 o
   0   1   9      153.07      152.22      2.59 o
   1   1   9       13.08       15.75      1.29 o
   2   1   9       10.30       10.05      1.35 o
   3   1   9       33.62       33.82      2.24 o
   4   1   9       32.71       31.04      2.06 o
 -12   2   9        0.70       -1.20      2.15 o
 -11   2   9        2.34        2.90      2.07 o
 -10   2   9       74.87       73.80      2.28 o
  -9   2   9       25.89       23.36      1.38 o
  -8   2   9      153.14      157.81      4.75 o
  -7   2   9      139.99      137.64      1.36 o
  -6   2   9        1.03        1.04      0.34 o
  -5   2   9      172.77      173.79      1.71 o
  -4   2   9       71.66       71.34      1.03 o
  -3   2   9       92.82       88.14      1.27 o
  -2   2   9       22.96       21.15      0.76 o
  -1   2   9      100.86       95.28      1.70 o
   0   2   9      162.51      152.92      3.47 o
   1   2   9      237.98      239.45      4.63 o
   2   2   9       38.75       36.87      3.30 o
   3   2   9       33.95       33.34      2.05 o
   4   2   9        4.81        2.42      2.53 o
 -11   3   9        7.52       10.10      2.42 o
 -10   3   9        0.03        1.35      1.19 o
  -9   3   9        2.31        3.17      1.20 o
  -8   3   9       51.80       50.39      0.79 o
  -7   3   9      111.59      109.25      1.10 o
  -6   3   9      124.60      141.50      1.77 o
  -5   3   9        1.54        0.28      0.33 o
  -4   3   9        3.49        3.93      0.44 o
  -3   3   9      208.95      205.61      2.42 o
  -2   3   9       36.15       38.90      0.86 o
  -1   3   9       23.46       26.33      0.81 o
   0   3   9       12.66       10.89      0.72 o
   1   3   9       31.72       28.00      1.46 o
   2   3   9       25.52       22.38      1.41 o
   3   3   9        8.94       11.78      2.67 o
   4   3   9       20.57       28.53      2.40 o
 -11   4   9       33.12       37.78      2.67 o
 -10   4   9        0.00        1.25      1.46 o
  -9   4   9       55.68       54.97      1.26 o
  -8   4   9       57.62       53.62      1.06 o
  -7   4   9       53.10       50.24      0.86 o
  -6   4   9      186.08      193.53      2.00 o
  -5   4   9       98.84       90.53      1.33 o
  -4   4   9      345.14      344.10      3.88 o
  -3   4   9       19.79       18.47      0.71 o
  -2   4   9       72.04       77.12      1.27 o
  -1   4   9        0.33        1.18      0.99 o
   0   4   9       45.43       37.24      1.30 o
   1   4   9       36.38       29.50      1.09 o
   2   4   9        2.12        7.54      1.08 o
   3   4   9        0.27       -2.36      2.36 o
   4   4   9       37.80       37.73      3.16 o
 -11   5   9        5.99       11.23      3.05 o
 -10   5   9        0.64       -0.92      1.57 o
  -9   5   9       79.52       77.73      1.86 o
  -8   5   9      176.36      172.30      2.22 o
  -7   5   9      155.90      149.17      1.81 o
  -6   5   9      609.26      637.19      5.92 o
  -5   5   9      128.97      120.25      1.69 o
  -4   5   9        1.43        0.97      0.48 o
  -3   5   9        5.32       10.66      0.72 o
  -2   5   9       35.49       30.11      0.97 o
  -1   5   9      143.42      135.86      2.16 o
   0   5   9       30.61       36.90      1.06 o
   1   5   9      125.62      101.50      2.55 o
   2   5   9        8.90       10.22      1.18 o
   3   5   9        4.48        5.86      1.24 o
 -11   6   9        0.00        0.02      2.88 o
 -10   6   9        2.20        4.15      1.36 o
  -9   6   9       76.27       70.73      1.68 o
  -8   6   9       64.78       62.29      1.47 o
  -7   6   9       97.16      107.28      1.39 o
  -6   6   9       34.10       32.76      0.84 o
  -5   6   9       20.95       21.81      0.87 o
  -4   6   9        7.85        9.53      0.38 o
  -3   6   9        5.76        1.90      0.61 o
  -2   6   9       64.56       45.62      1.15 o
  -1   6   9      412.82      351.16      5.45 o
   0   6   9       14.79       10.81      0.83 o
   1   6   9        0.23        0.52      1.21 o
   2   6   9       13.84       13.35      1.29 o
   3   6   9       11.42        6.18      1.38 o
 -11   7   9       54.05       54.26      6.27 o
 -10   7   9       26.70       26.28      1.91 o
  -9   7   9        0.66       -0.02      0.63 o
  -8   7   9        1.94        4.53      0.56 o
  -7   7   9      105.59       99.68      1.48 o
  -6   7   9      112.18      119.98      2.17 o
  -5   7   9       72.49       76.93      1.25 o
  -4   7   9      128.45      126.80      1.71 o
  -3   7   9      398.40      361.03      4.73 o
  -2   7   9       52.27       42.26      1.36 o
  -1   7   9       45.53       33.43      1.25 o
   0   7   9       10.95        7.40      1.52 o
   1   7   9      129.15      117.09      2.90 o
   2   7   9        1.37        3.41      1.27 o
   3   7   9        0.55        0.74      1.50 o
 -10   8   9      154.92      157.66      9.10 o
  -9   8   9      185.73      184.28      5.79 o
  -8   8   9       50.48       52.88      1.58 o
  -7   8   9      124.41      126.48      2.38 o
  -6   8   9      226.06      219.87      2.82 o
  -5   8   9      266.96      276.51      3.33 o
  -4   8   9      115.62      121.97      1.74 o
  -3   8   9       11.01        9.05      0.57 o
  -2   8   9       71.66       70.76      1.54 o
  -1   8   9      148.49      131.33      2.86 o
   0   8   9      158.13      153.01      3.86 o
   1   8   9        0.78        2.34      1.20 o
   2   8   9       28.07       28.02      2.41 o
 -10   9   9        1.92        0.76      1.19 o
  -9   9   9       79.93       78.85      3.10 o
  -8   9   9       57.18       55.32      2.11 o
  -7   9   9      296.46      313.05      5.20 o
  -6   9   9      203.23      209.66      3.23 o
  -5   9   9       28.67       26.89      1.00 o
  -4   9   9      343.78      324.63      4.06 o
  -3   9   9       19.05       17.48      1.01 o
  -2   9   9      136.96      129.90      2.44 o
  -1   9   9       18.64       18.20      1.39 o
   0   9   9        4.10        7.90      1.36 o
   1   9   9        0.02        0.80      1.23 o
   2   9   9       21.70       19.98      2.22 o
  -9  10   9       81.88       71.71      3.52 o
  -8  10   9      252.07      273.48     10.04 o
  -7  10   9      142.83      140.81      4.32 o
  -6  10   9        2.00        1.98      0.80 o
  -5  10   9        2.96        2.03      0.94 o
  -4  10   9       36.99       32.72      1.33 o
  -3  10   9       11.50       18.00      1.16 o
  -2  10   9      116.64      107.21      2.63 o
  -1  10   9       16.42       16.54      2.15 o
   0  10   9        2.33        2.94      1.44 o
   1  10   9      106.20      128.17      4.68 o
  -8  11   9        0.28        1.01      3.62 o
  -7  11   9       71.75       71.34      4.98 o
  -6  11   9       21.00       23.55      1.85 o
  -5  11   9       37.99       44.73      1.82 o
  -4  11   9        0.13        1.06      0.91 o
  -3  11   9       21.22       21.04      1.56 o
  -2  11   9       13.13       10.29      1.36 o
  -1  11   9        1.61        5.33      1.46 o
   0  11   9       21.69       25.66      2.63 o
   1  11   9       23.99       28.18      1.91 o
  -8  12   9       13.55       13.40      1.94 o
  -7  12   9       36.67       35.54      2.75 o
  -6  12   9       21.98       23.13      2.18 o
  -5  12   9        3.39        1.33      1.15 o
  -4  12   9       41.29       33.95      1.85 o
  -3  12   9      247.23      271.18      8.94 o
  -2  12   9       82.90       94.88      3.67 o
  -1  12   9      138.64      165.65      5.50 o
   0  12   9       95.14      123.68      5.40 o
  -6  13   9       11.14        8.96      3.15 o
  -5  13   9        0.00        0.47      1.38 o
  -4  13   9       39.72       40.89      2.48 o
  -3  13   9       22.62       18.48      2.30 o
  -2  13   9       11.64       13.22      1.95 o
  -1  13   9       27.17       29.42      2.14 o
 -12   0  10      216.59      208.44     14.32 o
 -11   0  10       38.84       42.57      3.23 o
 -10   0  10      179.77      175.17      5.38 o
  -9   0  10        0.00        0.44      1.54 o
  -8   0  10        2.04        1.79      1.79 o
  -7   0  10      170.21      181.66      2.44 o
  -6   0  10        3.61        2.82      0.76 o
  -5   0  10       35.58       31.38      0.99 o
  -2   0  10     1084.54     1130.17     24.49 o
  -1   0  10      550.13      566.46     13.56 o
   0   0  10        2.91        3.92      2.30 o
   1   0  10       53.05       51.14      4.89 o
   2   0  10        0.43       -2.79      2.79 o
   3   0  10        0.59       -1.65      2.06 o
 -12   1  10       17.64       15.07      2.44 o
 -11   1  10       14.45       12.90      1.48 o
 -10   1  10      107.00      104.92      2.87 o
  -9   1  10       10.66        9.65      1.18 o
  -8   1  10       95.02       86.39      1.59 o
  -7   1  10        9.73        7.30      0.40 o
  -6   1  10       14.23       16.24      0.52 o
  -5   1  10      298.49      288.12      3.09 o
  -4   1  10      283.43      294.41      2.82 o
  -3   1  10      110.57      113.54      1.90 o
  -2   1  10     1094.16     1113.99     10.02 o
  -1   1  10      121.36      121.33      2.70 o
   0   1  10      153.77      145.04      3.12 o
   1   1  10       36.68       34.43      2.09 o
   2   1  10       12.78       13.94      2.41 o
   3   1  10       12.09       16.72      2.79 o
 -12   2  10       36.17       31.99      3.90 o
 -11   2  10        1.14        2.23      1.43 o
 -10   2  10       45.08       39.90      1.74 o
  -9   2  10        4.52        5.43      1.04 o
  -8   2  10       20.39       20.70      0.50 o
  -7   2  10       23.08       25.88      0.59 o
  -6   2  10       17.34       15.55      0.77 o
  -5   2  10       28.92       28.16      0.70 o
  -4   2  10      252.62      255.68      2.81 o
  -3   2  10      195.77      204.23      2.29 o
  -2   2  10      330.18      323.25      3.57 o
  -1   2  10        2.29        4.22      1.26 o
   0   2  10       37.96       43.91      2.53 o
   1   2  10       32.07       30.90      2.19 o
   2   2  10       73.67       71.63      3.35 o
   3   2  10        2.14        3.28      1.85 o
 -11   3  10        2.04        1.59      1.54 o
 -10   3  10       13.08       11.10      1.91 o
  -9   3  10        2.05        2.56      1.53 o
  -8   3  10       28.74       26.29      0.80 o
  -7   3  10       96.78       98.99      1.25 o
  -6   3  10      162.39      155.97      1.78 o
  -5   3  10      345.11      341.91      4.43 o
  -4   3  10        0.33        0.75      0.46 o
  -3   3  10        0.39        0.75      0.42 o
  -2   3  10       23.66       21.49      0.77 o
  -1   3  10        0.13       -0.16      0.57 o
   0   3  10        0.15        0.10      1.55 o
   1   3  10       23.87       22.23      1.80 o
   2   3  10        7.81       10.02      1.59 o
   3   3  10       10.47        9.27      2.39 o
 -11   4  10        1.23        4.74      2.05 o
 -10   4  10       88.96       84.08      2.98 o
  -9   4  10      120.28      120.58      2.34 o
  -8   4  10        3.29        3.38      0.53 o
  -7   4  10       72.40       71.66      1.42 o
  -6   4  10       12.01       11.48      0.48 o
  -5   4  10        1.20        2.23      0.49 o
  -4   4  10       70.67       68.92      1.35 o
  -3   4  10       13.82       13.46      0.73 o
  -2   4  10        7.42        9.82      0.84 o
  -1   4  10        5.06        7.08      0.78 o
   0   4  10       15.11       18.99      1.39 o
   1   4  10        1.04        0.39      0.89 o
   2   4  10        6.56        6.71      1.92 o
   3   4  10       79.21       80.43      4.58 o
 -11   5  10       89.51       84.15      6.75 o
 -10   5  10        5.19        4.14      1.29 o
  -9   5  10        1.08        1.79      1.26 o
  -8   5  10       11.81       10.64      0.63 o
  -7   5  10        6.27        6.54      0.48 o
  -6   5  10        7.86        8.30      0.45 o
  -5   5  10       39.02       39.96      0.86 o
  -4   5  10      127.95      120.98      1.88 o
  -3   5  10       17.05       18.02      0.97 o
  -2   5  10        5.10        2.78      0.70 o
  -1   5  10        8.31        5.12      1.13 o
   0   5  10        8.74        5.41      0.82 o
   1   5  10        7.72        9.88      1.32 o
   2   5  10       23.13       20.44      2.25 o
 -11   6  10       14.77       11.12      4.10 o
 -10   6  10        2.27        0.72      0.63 o
  -9   6  10        9.45       10.01      0.91 o
  -8   6  10        0.16        0.26      0.46 o
  -7   6  10        0.00        0.25      0.47 o
  -6   6  10      124.66      118.92      1.96 o
  -5   6  10       20.88       17.30      0.78 o
  -4   6  10       26.72       18.01      0.87 o
  -3   6  10       85.75       81.03      1.70 o
  -2   6  10       29.00       15.46      0.93 o
  -1   6  10       46.14       38.77      1.45 o
   0   6  10       46.80       43.47      2.23 o
   1   6  10        0.02       -0.83      1.37 o
   2   6  10       10.28       12.54      3.07 o
 -10   7  10       89.98       89.58      4.61 o
  -9   7  10       59.90       58.29      1.90 o
  -8   7  10        3.21        3.20      0.94 o
  -7   7  10        5.75        3.28      0.85 o
  -6   7  10        0.10        0.57      0.63 o
  -5   7  10        3.39        4.69      0.48 o
  -4   7  10      113.99      107.51      2.03 o
  -3   7  10       23.46       21.27      1.04 o
  -2   7  10        7.29        5.17      0.77 o
  -1   7  10       42.94       38.69      2.34 o
   0   7  10        7.33        9.05      1.33 o
   1   7  10       11.75       10.67      2.79 o
   2   7  10       15.74       18.39      2.22 o
 -10   8  10       19.82       21.74      2.16 o
  -9   8  10      109.16      114.32      4.30 o
  -8   8  10       10.54        9.20      1.32 o
  -7   8  10       38.32       34.16      1.41 o
  -6   8  10      101.30      107.20      2.43 o
  -5   8  10      161.97      151.05      2.59 o
  -4   8  10       28.62       32.35      1.27 o
  -3   8  10        2.30        2.90      0.99 o
  -2   8  10       24.57       25.21      1.15 o
  -1   8  10       84.98       78.34      2.51 o
   0   8  10       18.57       21.00      1.93 o
   1   8  10       39.61       36.66      2.68 o
 -10   9  10       22.39       29.34      3.34 o
  -9   9  10       16.01       16.83      1.43 o
  -8   9  10       11.34       11.60      1.60 o
  -7   9  10       50.16       46.55      2.39 o
  -6   9  10        3.84        4.31      0.92 o
  -5   9  10        1.10        1.24      0.90 o
  -4   9  10       25.44       23.53      1.11 o
  -3   9  10        5.58        5.84      0.94 o
  -2   9  10       36.18       41.60      1.67 o
  -1   9  10       10.20        6.78      1.26 o
   0   9  10       13.09       13.22      1.66 o
   1   9  10       10.82        6.79      1.81 o
  -9  10  10        0.23        1.19      1.14 o
  -8  10  10       71.19       70.59      3.33 o
  -7  10  10       90.72       97.94      7.40 o
  -6  10  10       92.16       82.72      2.79 o
  -5  10  10        0.12        0.67      1.04 o
  -4  10  10       43.55       45.19      1.57 o
  -3  10  10       12.01       15.43      1.19 o
  -2  10  10        2.81        1.90      1.17 o
  -1  10  10        1.68        2.96      1.27 o
   0  10  10       26.28       39.52      2.36 o
  -8  11  10        0.46        3.24      1.91 o
  -7  11  10       77.47       87.36      4.63 o
  -6  11  10       41.38       45.53      2.86 o
  -5  11  10       72.50       80.81      4.43 o
  -4  11  10      124.29      128.04      4.17 o
  -3  11  10       16.75       14.57      2.23 o
  -2  11  10        0.53        0.17      1.23 o
  -1  11  10      133.63      159.34      5.40 o
  -7  12  10       16.48       14.76      1.96 o
  -6  12  10        0.35        1.19      1.66 o
  -5  12  10        9.37        6.74      1.84 o
  -4  12  10       72.45       76.74      3.49 o
  -3  12  10      136.01      164.87      6.19 o
  -2  12  10      172.64      207.04      6.53 o
  -5  13  10        7.64        5.60      2.93 o
  -4  13  10       16.26       19.06      1.87 o
 -12   1  11        4.15        3.62      2.08 o
 -11   1  11        0.40        1.57      1.82 o
 -10   1  11        9.84        9.50      1.35 o
  -9   1  11       56.05       53.25      2.35 o
  -8   1  11       43.79       42.55      0.83 o
  -7   1  11       86.92       83.70      1.17 o
  -6   1  11      208.91      209.48      2.33 o
  -5   1  11      553.09      585.51      6.06 o
  -4   1  11       86.65       88.12      1.52 o
  -3   1  11       51.40       50.64      1.18 o
  -2   1  11       43.40       38.45      1.54 o
  -1   1  11       10.97       11.57      0.83 o
   0   1  11        0.90        1.18      1.43 o
   1   1  11       13.58       14.89      1.89 o
   2   1  11       21.71       26.01      2.33 o
 -11   2  11       52.79       53.87      4.51 o
 -10   2  11       12.84       11.55      1.38 o
  -9   2  11        0.33        0.82      0.93 o
  -8   2  11      113.80      115.85      1.66 o
  -7   2  11      207.87      219.40      2.17 o
  -6   2  11      159.23      167.46      2.01 o
  -5   2  11      142.27      134.21      1.73 o
  -4   2  11       28.81       24.41      0.74 o
  -3   2  11       14.25       14.48      0.94 o
  -2   2  11      287.27      298.45      3.93 o
  -1   2  11       42.36       38.09      2.60 o
   0   2  11       54.13       54.62      1.62 o
   1   2  11        4.77        8.48      2.62 o
   2   2  11       93.35      104.22      4.46 o
 -11   3  11       26.34       23.05      2.40 o
 -10   3  11        6.09        8.65      1.84 o
  -9   3  11        0.01        1.25      0.48 o
  -8   3  11       23.61       21.69      1.05 o
  -7   3  11       15.68       14.84      0.75 o
  -6   3  11       24.60       23.67      0.95 o
  -5   3  11       80.84       71.00      1.24 o
  -4   3  11       59.68       54.96      1.10 o
  -3   3  11        9.14        8.82      0.70 o
  -2   3  11       24.75       23.00      0.91 o
  -1   3  11       24.14       21.92      2.57 o
   0   3  11       22.05       28.81      2.81 o
   1   3  11       50.03       55.80      3.91 o
   2   3  11       36.01       34.41      2.77 o
 -11   4  11       17.71       18.90      2.40 o
 -10   4  11       26.15       29.95      2.11 o
  -9   4  11       13.33       13.38      1.05 o
  -8   4  11        0.89        0.68      0.40 o
  -7   4  11        0.11        0.64      0.38 o
  -6   4  11       68.84       67.70      1.12 o
  -5   4  11       67.37       56.92      1.32 o
  -4   4  11        0.29        1.67      0.50 o
  -3   4  11        9.35        7.60      0.68 o
  -2   4  11        2.09        1.29      0.67 o
  -1   4  11       26.57       19.79      1.57 o
   0   4  11       92.79       93.10      3.96 o
   1   4  11        0.87        1.15      2.98 o
   2   4  11        0.00        1.24      1.91 o
 -11   5  11       92.59       94.85      4.62 o
 -10   5  11        8.16        8.48      1.70 o
  -9   5  11       78.45       85.93      1.78 o
  -8   5  11       29.44       30.26      1.15 o
  -7   5  11        3.26        3.41      0.46 o
  -6   5  11       19.47       14.88      0.77 o
  -5   5  11       71.09       66.79      1.50 o
  -4   5  11        9.80        9.96      1.05 o
  -3   5  11        0.00       -0.04      0.62 o
  -2   5  11        7.67       12.63      1.03 o
  -1   5  11       14.45       10.61      1.29 o
   0   5  11        1.28       -0.11      1.42 o
   1   5  11        2.48        2.34      3.62 o
 -10   6  11        1.70        1.42      0.82 o
  -9   6  11       14.23       14.61      1.09 o
  -8   6  11        0.05        0.57      0.76 o
  -7   6  11       16.87       14.25      0.79 o
  -6   6  11       49.86       47.42      1.32 o
  -5   6  11      174.41      152.54      2.29 o
  -4   6  11      108.41       86.26      1.75 o
  -3   6  11       30.89       24.74      1.14 o
  -2   6  11        6.61        5.09      0.88 o
  -1   6  11       13.29       12.87      1.39 o
   0   6  11        0.02       -1.70      1.70 o
   1   6  11        2.88        3.93      3.30 o
 -10   7  11       33.92       36.99      2.22 o
  -9   7  11       14.74       11.91      1.08 o
  -8   7  11        4.08        3.62      1.07 o
  -7   7  11        9.01        8.21      0.78 o
  -6   7  11       26.57       25.00      1.12 o
  -5   7  11       23.69       21.42      1.01 o
  -4   7  11      110.13       89.16      2.27 o
  -3   7  11      259.62      248.65      4.67 o
  -2   7  11       76.44       65.36      2.44 o
  -1   7  11       44.73       30.48      1.91 o
   0   7  11       39.96       34.40      2.43 o
   1   7  11        0.20        2.62      3.39 o
 -10   8  11       15.22       19.20      2.44 o
  -9   8  11        4.13        6.15      2.03 o
  -8   8  11        6.82        8.45      1.32 o
  -7   8  11        0.62        1.94      1.59 o
  -6   8  11      110.24      111.38      2.96 o
  -5   8  11       47.96       49.59      1.84 o
  -4   8  11       69.01       61.16      1.56 o
  -3   8  11      107.11       90.48      2.11 o
  -2   8  11        1.43        1.90      1.11 o
  -1   8  11        1.77        6.19      2.05 o
   0   8  11       58.95       55.28      3.24 o
  -9   9  11        2.96        2.74      1.39 o
  -8   9  11        6.32        8.78      1.46 o
  -7   9  11        2.18        1.94      1.37 o
  -6   9  11       35.54       35.07      1.82 o
  -5   9  11       18.99       16.92      1.58 o
  -4   9  11        0.69        0.20      0.99 o
  -3   9  11       18.84       22.42      1.39 o
  -2   9  11       19.26       25.27      1.58 o
  -1   9  11       10.75       11.95      1.45 o
   0   9  11       50.16       54.32      3.10 o
  -8  10  11        9.64       12.71      3.18 o
  -7  10  11       53.99       66.12      3.58 o
  -6  10  11        1.68        2.13      1.63 o
  -5  10  11       22.00       24.23      1.65 o
  -4  10  11       99.41      101.53      3.48 o
  -3  10  11       67.92       66.86      3.72 o
  -2  10  11        0.06        0.29      1.45 o
  -1  10  11        1.58        2.16      1.60 o
  -7  11  11        3.95        3.49      1.79 o
  -6  11  11       45.88       46.60      3.17 o
  -5  11  11       11.35       13.97      1.50 o
  -4  11  11        1.07        1.28      1.73 o
  -3  11  11       26.24       24.75      1.99 o
  -2  11  11        9.47       18.47      1.82 o
  -6  12  11       97.03       98.96      6.56 o
  -5  12  11       63.42       77.28      6.79 o
  -4  12  11       86.22      119.11      7.58 o
 -11   0  12        0.37        0.47      2.71 o
 -10   0  12        0.13        0.49      1.24 o
  -9   0  12       19.04       10.52      1.63 o
  -8   0  12       45.35       38.49      1.10 o
  -7   0  12     1170.99     1219.16     18.72 o
  -6   0  12     1213.39     1277.86     19.89 o
  -5   0  12      464.73      500.64      8.71 o
  -4   0  12       52.39       57.67      1.89 o
  -3   0  12      648.16      695.35     14.48 o
  -2   0  12      428.70      409.31     14.90 o
  -1   0  12      122.30      124.35      3.29 o
   0   0  12       65.16       59.67      3.78 o
   1   0  12       20.34       17.97      3.15 o
 -11   1  12        0.16        1.78      1.71 o
 -10   1  12       28.03       18.47      1.27 o
  -9   1  12       33.26       29.17      1.58 o
  -8   1  12      159.58      161.72      2.98 o
  -7   1  12       37.24       41.28      0.86 o
  -6   1  12       47.95       47.49      1.02 o
  -5   1  12      200.02      199.33      2.60 o
  -4   1  12      684.21      722.55      9.16 o
  -3   1  12        2.50        1.40      1.09 o
  -2   1  12       10.57       10.25      0.87 o
  -1   1  12      127.74      137.46      5.08 o
   0   1  12       58.79       62.59      3.48 o
   1   1  12        0.88        1.16      2.06 o
 -11   2  12        3.28        3.78      1.68 o
 -10   2  12       30.81       26.56      1.57 o
  -9   2  12       25.85       20.55      1.16 o
  -8   2  12       28.71       30.75      0.75 o
  -7   2  12       80.74       80.58      1.25 o
  -6   2  12      177.60      171.57      2.61 o
  -5   2  12       24.52       24.01      0.91 o
  -4   2  12        8.07        7.35      0.68 o
  -3   2  12        0.00        0.59      0.59 o
  -2   2  12        4.43        6.13      1.34 o
  -1   2  12      104.51      100.06      4.86 o
   0   2  12       83.01       87.42      3.84 o
   1   2  12        0.92        7.17      2.18 o
 -11   3  12        0.55       -2.75      2.75 o
 -10   3  12        0.90        1.15      1.32 o
  -9   3  12       36.94       38.76      1.13 o
  -8   3  12       18.92       19.68      0.60 o
  -7   3  12       87.47       78.28      1.41 o
  -6   3  12       44.83       38.80      1.06 o
  -5   3  12       36.20       38.20      1.11 o
  -4   3  12       27.34       22.29      0.93 o
  -3   3  12       54.13       56.58      1.30 o
  -2   3  12      150.64      155.63      3.31 o
  -1   3  12        7.57        9.24      1.66 o
   0   3  12       12.62       17.11      3.10 o
   1   3  12       18.67       18.88      2.40 o
 -11   4  12        1.47        1.27      2.48 o
 -10   4  12        4.11        9.00      2.98 o
  -9   4  12        4.98        3.24      1.18 o
  -8   4  12       11.29       10.44      0.88 o
  -7   4  12       12.07       11.21      0.64 o
  -6   4  12       24.63       21.36      0.90 o
  -5   4  12       91.89       91.29      1.75 o
  -4   4  12       27.82       29.71      1.21 o
  -3   4  12        7.19        9.32      1.32 o
  -2   4  12       10.62       10.75      1.28 o
  -1   4  12        6.90        9.83      1.73 o
   0   4  12      177.20      196.08      7.54 o
   1   4  12        0.14        1.03      1.88 o
 -11   5  12        0.09       -2.55      2.55 o
 -10   5  12        9.11        9.77      0.88 o
  -9   5  12        2.58        4.31      0.52 o
  -8   5  12        3.27        2.54      0.90 o
  -7   5  12       38.66       37.65      1.16 o
  -6   5  12        2.65        3.25      0.69 o
  -5   5  12       34.35       28.52      1.29 o
  -4   5  12        0.13       -0.37      0.70 o
  -3   5  12        8.77        6.01      0.76 o
  -2   5  12        9.82        9.92      1.14 o
  -1   5  12        0.80       -0.20      1.70 o
   0   5  12        2.57        3.34      1.94 o
 -10   6  12        2.12        3.25      1.11 o
  -9   6  12       16.21       16.66      1.78 o
  -8   6  12        3.39        3.85      1.03 o
  -7   6  12       41.53       44.27      3.76 o
  -6   6  12        1.81        1.48      0.79 o
  -5   6  12        0.02        0.83      0.81 o
  -4   6  12        1.13        0.46      0.72 o
  -3   6  12        0.97       -0.85      0.87 o
  -2   6  12        0.11        1.69      1.62 o
  -1   6  12        3.33        2.90      1.28 o
   0   6  12        7.03        6.34      1.59 o
 -10   7  12       17.30       16.06      2.16 o
  -8   7  12        2.43        1.53      1.05 o
  -7   7  12       19.90       18.04      1.56 o
  -6   7  12       16.43       12.15      1.52 o
  -5   7  12       32.52       29.93      1.24 o
  -4   7  12        5.44        3.83      0.83 o
  -3   7  12        0.32       -0.46      1.10 o
  -2   7  12       11.36       10.11      1.72 o
  -1   7  12        5.66        6.42      1.65 o
   0   7  12        0.61       -0.23      1.38 o
  -9   8  12        9.99       10.70      1.39 o
  -8   8  12       71.50       78.94      3.81 o
  -7   8  12       19.52       19.41      2.52 o
  -6   8  12       69.69       62.36      2.36 o
  -5   8  12        1.66        1.82      0.88 o
  -4   8  12        2.74        3.99      1.39 o
  -3   8  12        0.29       -0.90      1.26 o
  -2   8  12       19.56       19.33      2.31 o
  -1   8  12        2.46        5.09      1.79 o
  -9   9  12        0.97        1.46      1.83 o
  -8   9  12       35.34       41.78      3.79 o
  -7   9  12        0.01       -0.79      1.48 o
  -6   9  12       58.60       71.21      4.01 o
  -5   9  12        2.10        3.82      1.20 o
  -4   9  12        3.35        1.67      1.82 o
  -3   9  12       60.22       57.42      2.45 o
  -2   9  12        0.40        0.69      1.34 o
  -8  10  12       15.97       15.27      1.80 o
  -7  10  12        0.11        2.61      1.78 o
  -5  10  12       19.77       20.58      2.93 o
  -4  10  12        2.50        4.58      1.66 o
  -3  10  12       29.40       39.10      2.11 o
  -6  11  12       12.30        7.50      2.85 o
  -5  11  12       23.83       17.87      2.77 o
  -4  11  12        0.87        6.95      5.16 o
 -10   1  13       11.86       18.42      4.66 o
  -9   1  13      291.67      305.43      4.87 o
  -8   1  13      127.04      139.32      2.95 o
  -7   1  13        9.71       12.35      0.82 o
  -6   1  13       52.02       54.51      1.21 o
  -5   1  13       89.40       94.62      2.18 o
  -4   1  13        0.01       -0.55      1.01 o
  -3   1  13        6.50        4.88      1.61 o
  -2   1  13        7.45        8.05      2.89 o
  -1   1  13        5.17        8.41      2.64 o
   0   1  13      108.56      121.95      6.93 o
 -10   2  13      139.84      140.22      6.28 o
  -9   2  13       10.81       16.39      0.90 o
  -8   2  13       19.18       19.69      1.45 o
  -7   2  13       52.95       44.57      1.44 o
  -6   2  13       15.28       12.89      1.04 o
  -5   2  13       50.69       49.69      1.32 o
  -4   2  13        2.81        3.67      0.91 o
  -3   2  13       38.13       35.27      1.37 o
  -2   2  13      167.49      196.56      6.77 o
  -1   2  13       10.46       13.93      2.27 o
   0   2  13       35.31       28.20      3.41 o
 -11   3  13        0.00       -0.50      3.13 o
 -10   3  13       56.71       61.43      3.56 o
  -9   3  13        2.53        0.79      0.66 o
  -8   3  13       98.21      101.37      2.88 o
  -7   3  13       11.16       14.07      1.33 o
  -6   3  13        1.40        1.47      0.74 o
  -5   3  13       30.30       30.84      1.40 o
  -4   3  13       46.39       39.88      3.04 o
  -3   3  13      127.47      136.67      3.11 o
  -2   3  13       29.63       26.81      3.59 o
  -1   3  13       41.54       44.37      3.54 o
   0   3  13       29.55       29.93      2.84 o
 -11   4  13        0.55       -0.44      2.48 o
 -10   4  13        9.48        9.71      2.34 o
  -9   4  13       33.22       37.06      1.82 o
  -8   4  13        7.80        8.06      1.15 o
  -7   4  13        2.12        2.31      0.99 o
  -6   4  13        2.84        2.16      1.06 o
  -5   4  13       43.83       42.60      2.11 o
  -4   4  13        0.00       -0.18      1.42 o
  -3   4  13        0.37        0.63      1.01 o
  -2   4  13        4.36        0.48      2.01 o
  -1   4  13       19.00       22.38      2.41 o
 -10   5  13        6.19        4.28      3.27 o
  -9   5  13       12.34       11.40      0.95 o
  -8   5  13       23.24       25.22      1.68 o
  -7   5  13       28.15       27.86      2.35 o
  -6   5  13        5.80        6.62      0.93 o
  -5   5  13        2.58        0.29      0.84 o
  -4   5  13        0.72        1.87      1.44 o
  -3   5  13       29.81       31.78      1.68 o
  -2   5  13        1.56       -1.00      2.33 o
  -1   5  13       11.47       11.86      2.39 o
 -10   6  13       36.62       39.13      2.29 o
  -9   6  13       80.21       84.67      3.34 o
  -8   6  13       67.92       62.18      3.80 o
  -7   6  13       48.58       40.11      2.05 o
  -6   6  13        8.81        8.39      1.22 o
  -5   6  13        0.01        1.64      1.15 o
  -4   6  13        6.04        7.55      1.18 o
  -3   6  13       17.97       21.26      1.71 o
  -2   6  13        0.50        0.26      1.72 o
  -1   6  13        0.44        1.65      1.72 o
  -9   7  13        0.09        0.42      1.15 o
  -8   7  13        4.90        5.70      1.01 o
  -7   7  13      106.68      101.04      4.93 o
  -6   7  13       70.78       47.18      6.92 o
  -5   7  13       57.71       47.52      1.95 o
  -4   7  13       11.72        8.01      1.46 o
  -3   7  13       15.13       12.60      1.94 o
  -2   7  13       23.44       21.91      2.49 o
  -9   8  13       47.30       47.44      3.34 o
  -8   8  13        5.43        5.72      1.72 o
  -7   8  13       33.97       28.42      5.02 o
  -6   8  13        6.36        7.45      2.21 o
  -5   8  13       16.71       19.30      1.83 o
  -4   8  13        6.46        7.62      1.24 o
  -3   8  13       20.57       14.63      2.94 o
  -8   9  13        0.06       -0.55      1.12 o
  -7   9  13        2.50        1.02      1.64 o
  -6   9  13       11.43       19.17      3.82 o
  -5   9  13        2.70        4.78      1.74 o
  -4   9  13       69.39       85.58      3.87 o
  -9   0  14      201.95      192.91      8.68 o
  -8   0  14        8.77       10.41      1.96 o
  -7   0  14       65.45       66.91      2.71 o
  -6   0  14       20.03       23.67      2.11 o
  -5   0  14        0.03       -0.25      1.78 o
  -4   0  14       73.78       72.01      6.48 o
  -3   0  14        1.20        6.08      2.75 o
  -2   0  14        0.08        1.89      2.90 o
 -10   1  14        0.33       -0.53      2.87 o
  -9   1  14      105.32       88.51      2.95 o
  -8   1  14       93.90       97.43      3.31 o
  -7   1  14       94.76       95.81      2.61 o
  -6   1  14        7.20        4.46      1.29 o
  -5   1  14        3.65        5.11      0.98 o
  -4   1  14        0.72       -0.27      1.06 o
  -3   1  14       47.28       47.00      4.52 o
  -2   1  14       83.46       95.27      4.43 o
  -9   2  14      115.33      126.71      5.45 o
  -8   2  14       88.89       81.50      3.29 o
  -7   2  14        4.00        1.99      1.12 o
  -6   2  14       12.43       15.24      1.73 o
  -5   2  14       65.59       72.52      2.62 o
  -4   2  14      114.68      123.51      5.34 o
  -3   2  14       82.51       87.86      3.92 o
  -2   2  14      268.41      305.52     10.33 o
  -9   3  14        1.92        1.11      1.54 o
  -8   3  14       25.44       24.34      1.79 o
  -7   3  14       25.61       23.06      2.90 o
  -6   3  14       16.36       19.75      1.55 o
  -5   3  14      103.21      107.15      4.07 o
  -4   3  14       52.25       70.18      7.77 o
  -3   3  14        5.76        3.52      1.81 o
  -2   3  14       17.86       19.29      1.98 o
  -9   4  14        5.77        6.64      1.20 o
  -8   4  14        5.65       12.19      1.20 o
  -7   4  14        0.00        0.32      2.08 o
  -6   4  14        1.04       -0.08      1.12 o
  -5   4  14       17.60       18.00      1.41 o
  -4   4  14        6.44        7.62      2.68 o
  -3   4  14       41.94       55.38      4.27 o
  -2   4  14       11.81       16.57      2.52 o
  -9   5  14       25.73       24.42      1.50 o
  -8   5  14       16.96       17.33      2.04 o
  -7   5  14       38.37       31.65      2.07 o
  -6   5  14        8.28        6.73      1.50 o
  -5   5  14        2.44        1.79      1.36 o
  -4   5  14        0.58        1.86      2.12 o
  -3   5  14        2.51        2.93      2.89 o
  -9   6  14        1.79        3.78      1.41 o
  -8   6  14        5.43       10.76      1.92 o
  -7   6  14       14.46       15.41      1.92 o
  -6   6  14        0.87       -1.13      1.39 o
  -5   6  14       31.01       23.06      1.73 o
  -4   6  14        4.53        2.34      2.19 o
  -3   6  14        1.56        2.99      2.11 o
  -8   7  14        1.17        0.75      1.52 o
  -7   7  14        2.48        5.98      2.83 o
  -6   7  14       13.06       13.64      2.19 o
  -5   7  14        0.56        3.33      1.49 o
  -4   7  14       20.06       23.07      2.62 o
  -7   8  14        0.57        3.07      1.45 o
  -6   8  14      119.14      145.08      6.12 o
  -5   8  14       54.78       59.42      4.75 o
  -9   1  15       49.49       53.89      2.36 o
  -8   1  15        0.00       -0.72      1.20 o
  -7   1  15        5.71        5.62      1.61 o
  -6   1  15       91.75       99.19      5.89 o
  -5   1  15        2.97        5.00      2.42 o
  -4   1  15        3.08        3.13      1.30 o
  -3   1  15       32.35       35.68      2.33 o
  -9   2  15        0.13        0.18      1.09 o
  -8   2  15       86.89       91.81      3.55 o
  -7   2  15       24.63       24.35      2.64 o
  -6   2  15       10.78        9.67      2.40 o
  -5   2  15       64.46       71.45      4.57 o
  -4   2  15       71.02       76.98      3.05 o
  -3   2  15        0.07        0.09      2.09 o
  -9   3  15        0.00        1.01      1.43 o
  -8   3  15        5.62        5.31      2.07 o
  -7   3  15        8.02        6.01      1.89 o
  -6   3  15       33.95       46.65      3.86 o
  -5   3  15        1.65        2.64      2.16 o
  -4   3  15       15.89       16.36      2.58 o
  -9   4  15        0.02        1.59      1.31 o
  -8   4  15        2.45        3.91      1.39 o
  -7   4  15       34.54       35.57      2.42 o
  -6   4  15        4.26        2.77      1.71 o
  -5   4  15       20.20       23.22      2.68 o
  -4   4  15       13.24       19.32      3.02 o
  -8   5  15        2.04        2.20      2.05 o
  -7   5  15        1.48       -1.22      1.59 o
  -6   5  15        1.05        0.29      1.45 o
  -5   5  15       26.96       31.93      3.08 o
  -7   6  15       17.40       14.11      2.14 o
  -6   6  15       10.01       13.35      2.90 o
  -8   0  16       35.20       34.93      2.68 o
  -7   0  16        2.22        0.71      1.75 o
  -6   0  16        1.98        2.39      3.18 o
  -8   1  16        7.98        6.58      1.42 o
  -7   1  16        1.15        0.77      1.32 o
  -6   1  16       38.91       42.78      3.64 o
  -7   2  16       37.96       35.74      3.09 o
 
